# Supplementary material for: Opposing Functions of Maspin Are Regulated by Its Subcellular Localization in Lung Squamous Cell Carcinoma Cells
Source: Cancers (Basel). 2024 Aug 29;16(17):3009. doi: 10.3390/cancers16173009 (PMC11394258; doi:10.3390/cancers16173009)
Supplement: Supplementary file 1 [file cancers-16-03009-s001.zip › Table S1.xlsx]

## Sheet: Table S1
Supplementary Table S1. List of primer and probe sets used in RT-qPCR
Gene	Assay ID	Amplicon length (bp)
GAPDH	4326317E*	122
Maspin	Hs00985285_m1	75
PYK2	Sc04169018_s1	60
*Corresponding TaqMan Assay ID: Hs99999905_m1
