# Supplementary material for: Opposing Functions of Maspin Are Regulated by Its Subcellular Localization in Lung Squamous Cell Carcinoma Cells
Source: Cancers (Basel). 2024 Aug 29;16(17):3009. doi: 10.3390/cancers16173009 (PMC11394258; doi:10.3390/cancers16173009)
Supplement: Supplementary file 1 [file cancers-16-03009-s001.zip › Table S2.xlsx]

## Sheet: Table S2
Supplementary Table S2. List of primary antibodies used in western blot
Antibody	Clone	Cat. Num.	Supplier
GAPDH	D16H11	#5174	Cell Signaling Technology
Maspin	EAW24	NCL-MASPIN	Leica Biosystems
HSP90	C45G5	#4877	Cell Signaling Technology
HDAC1	10E2	#5356	Cell Signaling Technology
Phospho-PYK2 (Tyr402)	-	#44-618G	Thermo Fisher Scientific
PYK2	YE353	ab32571	abcam
Phospho-Src Family (Try416)	D49G4	#6943	Cell Signaling Technology
Src	36D10	#2109	Cell Signaling Technology
