# Supplementary material for: Opposing Functions of Maspin Are Regulated by Its Subcellular Localization in Lung Squamous Cell Carcinoma Cells
Source: Cancers (Basel). 2024 Aug 29;16(17):3009. doi: 10.3390/cancers16173009 (PMC11394258; doi:10.3390/cancers16173009)
Supplement: Supplementary file 1 [file cancers-16-03009-s001.zip › Table S3.xlsx]

## Sheet: Table S3
Supplemenatry Table S3. List of 230 significantly differentially expressed genes in LK2-maspin
Gene symbol	Entrez ID	log(fold change)	P-values	FDR
RPL8	6132	-0.0834234	0	0
SERPINB5	5268	4.66287	0	0
EDN3	1908	1.98365	1.29e-84	1.68e-80
KRT31	3881	2.53648	1.98e-53	1.94e-49
KCNJ5	3762	-1.6745	4.13e-51	3.23e-47
CALB1	793	1.77238	7.25e-50	4.72e-46
TDO2	6999	1.94973	1.11e-45	6.18e-42
LOC105370680	105370680	-2.51138	2.16e-41	1.06e-37
KRT5	3852	3.24812	5.35e-36	2.33e-32
CDH11	1009	1.28864	2.41e-32	9.43e-29
PXDN	7837	1.45621	1.04e-28	3.71e-25
LY6E	4061	2.16622	5.62e-26	1.83e-22
KRT23	25984	1.32218	7.17e-25	2.15e-21
EDAR	10913	1.39628	1.07e-24	2.98e-21
DPEP3	64180	-2.18936	1.47e-22	3.84e-19
LHX1	3975	1.27182	1.21e-21	2.96e-18
COL26A1	136227	1.07946	1.44e-21	3.3e-18
S100A7A	338324	-1.95426	4.7e-21	9.77e-18
LCAL1	80078	1.01009	4.75e-21	9.77e-18
MYH14	79784	1.59663	9.01e-21	1.76e-17
IGF2BP1	10642	0.807479	1.01e-18	1.88e-15
SPRR4	163778	-2.26306	1.92e-18	3.41e-15
NPR3	4883	2.39869	9.26e-18	1.57e-14
CES1	1066	1.39403	1.87e-17	3.05e-14
IGFBP3	3486	1.19164	2.65e-17	4.14e-14
UBE2QL1	134111	1.10033	6.81e-17	1.02e-13
DNAH9	1770	-0.817052	2e-16	2.89e-13
TRPM3	80036	0.924904	5.49e-16	7.66e-13
ISM1	140862	0.789015	7.08e-15	9.54e-12
KCNJ1	3758	-1.63743	1.11e-14	1.45e-11
KIF26B	55083	1.1979	1.6e-14	2.02e-11
ETS1	2113	1.28787	3.79e-14	4.63e-11
CAVIN2	8436	-0.792396	4.25e-14	5.03e-11
RUNX3	864	0.772485	5.14e-14	5.91e-11
DPYSL3	1809	-0.11915	3.22e-13	3.59e-10
WIF1	11197	0.888842	1.18e-12	1.28e-09
SEMA3C	10512	1.14322	1.57e-12	1.65e-09
TWIST1	7291	0.64809	3.28e-12	3.37e-09
GRIK3	2899	-0.847887	4e-12	4.01e-09
CD200	4345	1.75662	4.96e-12	4.84e-09
LOC107984018	107984018	0.700875	1.25e-11	1.19e-08
ABHD17C	58489	-0.58262	1.62e-11	1.51e-08
ITGA1	3672	0.882824	3.25e-11	2.96e-08
ACSS3	79611	-0.805928	3.48e-11	3.09e-08
APCDD1	147495	0.785269	4.49e-11	3.9e-08
TBC1D30	23329	0.651791	5.69e-11	4.83e-08
SLC7A11-AS1	641364	1.31738	5.84e-11	4.85e-08
LANCL3	347404	0.764779	6.28e-11	5.11e-08
SOX9	6662	0.889829	1.34e-10	1.06e-07
LOC105374947	105374947	1.10621	1.35e-10	1.06e-07
FAM189A1	23359	1.10827	1.54e-10	1.18e-07
TGFB2	7042	0.570746	2.36e-10	1.78e-07
HSP90AB1	3326	-0.0245194	3.1e-10	2.28e-07
CTHRC1	115908	1.12925	3.63e-10	2.63e-07
STRA6	64220	1.47106	4.19e-10	2.97e-07
CYP26B1	56603	1.34	5.17e-10	3.61e-07
GZMB	3002	0.824371	6.5e-10	4.46e-07
IRX2	153572	1.84179	8.66e-10	5.84e-07
ABCB1	5243	1.29894	9.03e-10	5.98e-07
RASSF3	283349	0.59367	1.94e-09	1.26e-06
KHDRBS3	10656	0.855054	2.08e-09	1.33e-06
NTM	50863	1.28369	2.19e-09	1.38e-06
CT75	440934	0.784133	2.33e-09	1.45e-06
HOXA1	3198	-0.946927	2.99e-09	1.83e-06
SP5	389058	0.512959	3.25e-09	1.96e-06
DKK1	22943	2.4414	4.42e-09	2.62e-06
TGFA	7039	1.12797	8.02e-09	4.68e-06
SLCO2A1	6578	1.34069	8.39e-09	4.82e-06
RHOB	388	0.59707	8.78e-09	4.98e-06
SLC1A5	6510	0.537939	9.57e-09	5.34e-06
THBS1	7057	1.27259	1.25e-08	6.88e-06
KIF26A	26153	0.915541	1.37e-08	7.36e-06
FAM171B	165215	-0.60364	1.38e-08	7.36e-06
SLA	6503	1.68741	1.39e-08	7.36e-06
BMP4	652	0.513918	1.42e-08	7.39e-06
ESRRG	2104	0.653775	1.74e-08	8.94e-06
IGFN1	91156	1.19748	3e-08	1.52e-05
MSRB2	22921	-0.518856	4.17e-08	2.09e-05
SHH	6469	-0.908402	4.33e-08	2.12e-05
HSPA12A	259217	0.59659	4.38e-08	2.12e-05
CAVIN2-AS1	105373813	-0.56496	4.39e-08	2.12e-05
LHX1-DT	102723471	1.12429	4.8e-08	2.29e-05
FRY	10129	-0.601293	5.65e-08	2.66e-05
PRKAB1	5564	0.562802	6.08e-08	2.83e-05
LOC107984409	107984409	-1.25851	6.53e-08	3e-05
CNTNAP3B	728577	-0.931321	7.09e-08	3.22e-05
PPP2R2C	5522	0.866801	9.31e-08	4.18e-05
PRSS23	11098	1.08157	1.19e-07	5.3e-05
DMKN	93099	1.04767	1.33e-07	5.85e-05
KRT6B	3854	2.57136	1.43e-07	6.19e-05
HOTAIRM1	100506311	-0.836657	1.62e-07	6.94e-05
HOXC9	3225	0.800105	1.65e-07	7.03e-05
LOC100130256	100130256	1.15521	1.86e-07	7.78e-05
XK	7504	0.622411	1.87e-07	7.78e-05
SPOCK1	6695	0.553966	1.94e-07	7.97e-05
FAM20C	56975	0.570647	2.26e-07	9.22e-05
SCN3B	55800	1.19549	2.63e-07	0.000105895
LOC105369568	105369568	-3.39458	2.7e-07	0.000107798
NEBL	10529	-0.555785	3.08e-07	0.000121758
KRT32	3882	1.31056	3.17e-07	0.000124053
ACTG1	71	-0.137742	3.27e-07	0.000126336
PENK	5179	0.639584	4.26e-07	0.000163029
ADRA2C	152	0.450571	4.77e-07	0.000181009
LOC107984512	107984512	1.20284	4.84e-07	0.000181901
ABCA5	23461	0.659138	4.95e-07	0.000184385
SFN	2810	0.45541	5.61e-07	0.000206755
SLC52A3	113278	1.07387	6.23e-07	0.000227493
TRPC3	7222	0.577931	6.53e-07	0.000236221
ADRB1	153	-0.529466	8.3e-07	0.0002975
STMN3	50861	0.577666	1.02e-06	0.000360603
LOC105374355	105374355	1.53865	1.07e-06	0.000377538
LUM	4060	1.45279	1.22e-06	0.000425753
ADM	133	-0.45248	1.31e-06	0.000451973
SLC7A5	8140	0.287438	1.4e-06	0.000481162
HOXC8	3224	0.837366	1.45e-06	0.000487404
DIRAS1	148252	0.993654	1.45e-06	0.000487404
SNAI2	6591	1.16419	1.56e-06	0.000521725
LOC107984222	107984222	-1.93598	1.65e-06	0.000546408
PLPPR4	9890	0.678834	1.69e-06	0.000553596
LINC00261	140828	-0.410973	1.72e-06	0.000561127
FAM181B	220382	-0.680969	2.41e-06	0.000777708
LOC105378174	105378174	-1.1633	2.58e-06	0.0008223
NSMCE3	56160	0.434812	2.59e-06	0.0008223
GSPT2	23708	0.659296	2.69e-06	0.000848457
LOC105371984	105371984	1.12861	3.09e-06	0.000964922
FRMD6	122786	0.674207	4.33e-06	0.00134335
LOC105376754	105376754	-0.665961	4.52e-06	0.00139203
SORBS1	10580	0.403499	5.76e-06	0.00175938
MPP1	4354	1.18326	6.01e-06	0.00182034
BEST3	144453	0.782847	6.19e-06	0.00186092
ITPR2	3709	0.500611	8.48e-06	0.00252966
PLAG1	5324	0.641112	8.95e-06	0.00264278
HMCN1	83872	0.762167	8.99e-06	0.00264278
CKMT1B	1159	0.685871	9.4e-06	0.00274101
C3orf52	79669	0.58554	9.83e-06	0.00284556
FZD8	8325	-0.450317	1.03e-05	0.00297305
LDHB	3945	-0.228576	1.05e-05	0.00299913
FABP4	2167	2.62114	1.11e-05	0.00314356
LOC101927366	101927366	-0.583873	1.18e-05	0.00331097
SP6	80320	0.900264	1.2e-05	0.0033446
MMP2	4313	0.603171	1.3e-05	0.00361422
NFIB	4781	-0.456135	1.33e-05	0.003658
INPP5F	22876	-0.513371	1.34e-05	0.00366788
HOXC10	3226	0.950704	1.38e-05	0.00375028
MAP2K6	5608	0.715264	1.4e-05	0.0037661
C5orf38	153571	1.51387	1.56e-05	0.00418243
LTBR	4055	-0.369949	1.66e-05	0.00441988
B3GALT2	8707	-0.856777	1.89e-05	0.00498684
CEMIP	57214	-0.607113	1.95e-05	0.00508335
LOC112268317	112268317	-0.515108	1.95e-05	0.00508335
SH3BP5	9467	0.460037	2.01e-05	0.00519704
ZMAT4	79698	-0.356708	2.07e-05	0.00531884
SLC43A1	8501	0.789022	2.15e-05	0.00548019
SLC7A8	23428	0.521179	2.19e-05	0.00555063
LOC107987423	107987423	1.61831	2.22e-05	0.00559903
LYPD1	116372	0.9884	2.24e-05	0.00561318
ZNF204P	7754	1.1111	2.29e-05	0.0057072
NEDD9	4739	-0.425924	2.32e-05	0.00573313
UNC5B	219699	1.00876	2.5e-05	0.00613379
ME3	10873	0.435536	2.6e-05	0.00634533
STRIP2	57464	0.603473	2.75e-05	0.00666485
RCAN2	10231	0.84227	2.82e-05	0.00681164
CRMP1	1400	0.643738	2.87e-05	0.00688681
CLMP	79827	0.833454	3.14e-05	0.00747366
EVX1	2128	0.90957	3.39e-05	0.00803009
SLC7A11	23657	0.527447	3.57e-05	0.00840295
LOC107987294	107987294	0.992504	3.67e-05	0.00858234
RORA	6095	0.528607	3.71e-05	0.00863313
CALML5	51806	2.5054	3.93e-05	0.00909873
S100P	6286	2.02936	4.07e-05	0.00936659
LINC01127	100506328	1.07731	4.16e-05	0.00949911
CCBE1	147372	-0.684782	4.39e-05	0.00997219
LOC105369911	105369911	-4.16472	4.57e-05	0.010327
ANKRD18B	441459	1.89335	5.01e-05	0.0112585
LOC101929415	101929415	0.54002	5.2e-05	0.0116213
ITPRIPL2	162073	0.390075	5.26e-05	0.0116804
NXPH3	11248	-0.660246	5.59e-05	0.0123357
TENT5A	55603	0.618157	5.62e-05	0.0123357
LOC107986392	107986392	-3.79068	5.74e-05	0.012532
LINC02600	107986251	0.700358	6.19e-05	0.0134373
RPS2	6187	-0.137624	6.28e-05	0.0135566
LOC107986250	107986250	1.69926	6.59e-05	0.014141
TMEM98	26022	-0.352824	6.71e-05	0.0143329
KCNQ5	56479	-0.402581	7.01e-05	0.014898
RSPO4	343637	0.820542	7.34e-05	0.0155126
MLEC	9761	-0.290212	7.47e-05	0.0156884
CTDSPL	10217	0.369432	7.79e-05	0.0162835
GALNT6	11226	-0.331926	8.76e-05	0.0182173
TIMP3	7078	1.79104	9.13e-05	0.0188718
GNAT3	346562	-1.34624	9.4e-05	0.0193435
GAPDH	2597	-0.206642	9.58e-05	0.0195922
RIDA	10247	0.746518	0.00010646	0.0216691
RPL13	6137	-0.108522	0.000107328	0.0217325
SLC39A8	64116	0.383865	0.000108421	0.0218132
DLX3	1747	0.691664	0.000108843	0.0218132
KRT6A	3853	0.956503	0.000110779	0.0220881
TNFRSF10D	8793	1.1971	0.000114748	0.0227153
SERPINE2	5270	0.381222	0.000115088	0.0227153
KRT35	3886	1.25423	0.000126211	0.0247857
ASS1	445	0.630821	0.000131375	0.0256708
RNF223	401934	0.92772	0.000132542	0.0257698
TMTC2	160335	0.329642	0.000134141	0.0259517
LEMD3	23592	0.540507	0.000137769	0.0265223
LINC02883	101929679	2.24508	0.00014107	0.0270246
OR5AP2	338675	-5.85737	0.000149995	0.0285942
ZNF518A	9849	0.84161	0.000153342	0.0290903
FAM107B	83641	0.46465	0.000159529	0.0301178
LOC105374021	105374021	-1.29949	0.000161672	0.0303756
LOC442028	442028	-1.05037	0.000164381	0.0307368
AMOTL1	154810	0.448168	0.000170801	0.0317636
ATP8B1	5205	-0.319124	0.000171497	0.0317636
NHS	4810	-0.43104	0.00017374	0.0320272
HHIPL2	79802	0.859783	0.000177959	0.0326509
RAB23	51715	0.398697	0.000185087	0.0336461
C7	730	-0.930986	0.000185105	0.0336461
LPAR1	1902	0.602183	0.000187329	0.0338926
ROBO2	6092	0.568816	0.000190095	0.0342346
COL8A1	1295	-0.398647	0.000192999	0.0345981
CST5	1473	1.73706	0.000204557	0.0365027
LOC107984223	107984223	-2.49861	0.000227889	0.0404813
PDE4B	5142	1.15224	0.00023766	0.0420261
LOC107986121	107986121	-1.56858	0.000245748	0.0430778
F13A1	2162	-0.82395	0.000245813	0.0430778
LOC105374976	105374976	0.523264	0.000258945	0.0450274
LOC101930053	101930053	1.36563	0.000259242	0.0450274
TRIL	9865	1.03234	0.000264631	0.0457601
AFAP1	60312	0.437606	0.00027034	0.0465414
ZC3H11B	643136	1.19273	0.000276499	0.0473929
DOK5	55816	-1.69813	0.000282925	0.0482826
MYBL1	4603	0.533695	0.000286582	0.0486941
