# Supplementary material for: Opposing Functions of Maspin Are Regulated by Its Subcellular Localization in Lung Squamous Cell Carcinoma Cells
Source: Cancers (Basel). 2024 Aug 29;16(17):3009. doi: 10.3390/cancers16173009 (PMC11394258; doi:10.3390/cancers16173009)
Supplement: Supplementary file 1 [file cancers-16-03009-s001.zip › Table S4.xlsx]

## Sheet: Table S4
Supplementary Table S4. List of 2,374 significantly differentially expressed genes in LC-AI-maspin
Gene symbol	Entrez ID	log(fold change)	P-values	FDR
SERPINB5	5268	11.1832	0	0
RPL27A	6157	0.308134	0	0
CAVIN1	284119	-0.256116	0	0
IGFBP3	3486	-1.38542	0	0
TGM2	7052	-0.597953	2.41e-290	1.89e-286
CLVS2	134829	4.08552	1.53e-204	9.98e-201
THBS2	7058	-2.82865	3.06e-146	1.71e-142
ZNF784	147808	-1.98381	6.88e-135	3.36e-131
LOC105370680	105370680	-2.32436	1.54e-116	6.7e-113
TNFRSF11B	4982	-1.36955	2.37e-105	9.26e-102
S100A7A	338324	-1.94534	1.81e-93	6.41e-90
CCND2	894	1.61643	3.39e-84	1.1e-80
DPEP3	64180	-1.92434	3.31e-77	9.96e-74
APLP2	334	-0.396078	1.68e-68	4.69e-65
GFRA1	2674	-1.23703	7.98e-67	2.08e-63
MATN2	4147	-1.20038	1.07e-65	2.62e-62
IL7R	3575	-1.93092	1.56e-62	3.6e-59
TPT1	7178	-0.0397871	9.19e-62	1.99e-58
SPRR4	163778	-1.93087	2.04e-60	4.2e-57
DDR2	4921	1.18427	3.75e-56	7.33e-53
ATP8B1	5205	-1.07109	1.04e-51	1.93e-48
TM4SF18	116441	-1.06817	2.84e-50	5.04e-47
ADAP1	11033	-1.12606	5.18e-50	8.8e-47
THBS1	7057	-0.709721	7.98e-50	1.3e-46
UCA1	652995	-3.11042	2.55e-49	3.98e-46
SLC9A3R2	9351	-0.963599	4.89e-49	7.35e-46
TSPAN9	10867	-0.943528	1.02e-48	1.48e-45
SDC2	6383	-1.3313	3.86e-46	5.39e-43
IGFBP7	3490	-1.49948	8.91e-42	1.2e-38
F3	2152	-1.18231	3.49e-41	4.55e-38
MTSS2	92154	-0.845901	2.07e-40	2.61e-37
RAMP1	10267	-1.19032	2.66e-39	3.25e-36
KRT8	3856	-0.473736	4.04e-39	4.79e-36
FGD5-AS1	100505641	0.339496	4.34e-39	4.99e-36
NUP210	23225	0.408586	7.12e-39	7.95e-36
PRICKLE1	144165	-0.870096	4.08e-37	4.42e-34
CST6	1474	-1.15579	8.53e-36	9.01e-33
ADGRG6	57211	-0.857416	4.29e-35	4.42e-32
RBP7	116362	-0.837518	3.48e-34	3.48e-31
SLC16A7	9194	-0.888958	1.29e-33	1.26e-30
CYP24A1	1591	-0.801945	1.49e-33	1.42e-30
MAMDC2	256691	-1.0438	5.58e-33	5.19e-30
KCTD15	79047	0.933601	7.67e-33	6.97e-30
NRG1	3084	-0.92505	1.6e-32	1.42e-29
FAM102B	284611	-0.859677	7.19e-32	6.25e-29
RPL7A	6130	-0.30426	8.15e-31	6.93e-28
CELF2	10659	-0.884553	3.11e-30	2.58e-27
SDC1	6382	-0.767344	3.36e-30	2.73e-27
SETD5	55209	0.409905	8.72e-30	6.95e-27
ITGB4	3691	-1.45202	2.48e-29	1.94e-26
AXL	558	-0.217575	2.77e-29	2.13e-26
ARRB1	408	-0.883852	2.94e-29	2.21e-26
EFEMP2	30008	-0.754905	5.46e-29	3.97e-26
KRT18	3875	-0.419303	5.48e-29	3.97e-26
PRAG1	157285	-0.951329	2.4e-28	1.7e-25
RAB15	376267	-0.589058	2.52e-28	1.76e-25
TUBB4B	10383	-0.414368	3.9e-28	2.67e-25
FHL2	2274	-0.648638	4.53e-28	3.05e-25
SGK1	6446	-0.635253	2.62e-27	1.73e-24
COL5A1	1289	-0.92025	4.52e-26	2.95e-23
HNRNPC	3183	-0.0664217	1.58e-25	1.01e-22
PRSS23	11098	-0.953167	1.9e-25	1.2e-22
EPS8L2	64787	-0.868669	1.94e-25	1.21e-22
RPL7	6129	-0.294952	2.04e-25	1.24e-22
RGS3	5998	-0.622741	7.97e-25	4.79e-22
LOC100129034	100129034	-0.528197	2.76e-24	1.63e-21
SERTAD4	56256	-0.649095	3.16e-24	1.84e-21
IL6R	3570	-0.593428	7.47e-24	4.29e-21
CLEC4O	102724279	-3.65551	9.59e-24	5.43e-21
IRS1	3667	-0.627811	1.6e-23	8.95e-21
FSTL1	11167	-0.413403	3.32e-23	1.83e-20
UNC93B1	81622	-0.61351	3.6e-23	1.96e-20
PC	5091	-0.746521	3.82e-23	2.05e-20
LAYN	143903	-0.544555	5.26e-23	2.78e-20
GPRC5A	9052	-0.7425	6.84e-23	3.56e-20
RAB20	55647	-0.776553	1.11e-22	5.71e-20
NEK6	10783	-0.583566	1.15e-22	5.82e-20
PKP2	5318	-0.67264	1.26e-22	6.31e-20
CECR2	27443	0.702092	1.96e-22	9.7e-20
TMSB4X	7114	-0.397037	2.52e-22	1.23e-19
ACTN4	81	-0.249251	2.96e-22	1.43e-19
CXXC5	51523	-0.763192	3.41e-22	1.63e-19
BMPER	168667	-0.746232	3.89e-22	1.83e-19
HABP4	22927	-0.548626	3.92e-22	1.83e-19
IFITM2	10581	-0.65766	5.2e-22	2.39e-19
RAC2	5880	-0.948149	8.65e-22	3.93e-19
ZIC2	7546	-0.60173	5.59e-21	2.51e-18
SET	6418	-0.244247	5.95e-21	2.64e-18
CAVIN2	8436	-0.709386	1.06e-20	4.66e-18
TJP2	9414	-0.552972	1.35e-20	5.87e-18
ATP7B	540	-0.842885	2.69e-20	1.15e-17
STC2	8614	0.492639	3.5e-20	1.49e-17
RIMS2	9699	-0.671412	5.82e-20	2.45e-17
LINC01356	100996702	-0.964314	9.03e-20	3.76e-17
CSF1	1435	-0.531948	1.19e-19	4.91e-17
PLS3	5358	-0.405365	1.25e-19	5.07e-17
POF1B	79983	1.99069	2.73e-19	1.1e-16
VHL	7428	0.510115	3.81e-19	1.52e-16
TLE1	7088	-0.511646	7.43e-19	2.91e-16
LIMCH1	22998	-0.476663	7.44e-19	2.91e-16
ZNF865	100507290	-0.705863	8.57e-19	3.31e-16
SHROOM3	57619	-0.621934	8.64e-19	3.31e-16
PITPNM3	83394	-0.700943	9.32e-19	3.54e-16
PHLDB1	23187	-0.676788	1.25e-18	4.68e-16
ANKRD1	27063	-0.601934	1.46e-18	5.43e-16
INSYN2B	100131897	-1.3195	2.71e-18	1e-15
ETV4	2118	0.535667	3.21e-18	1.17e-15
RPS3	6188	-0.257703	4.26e-18	1.54e-15
PPME1	51400	-0.680381	4.81e-18	1.71e-15
SLCO1B3	28234	-1.17038	4.82e-18	1.71e-15
PCDHB6	56130	0.612487	5.32e-18	1.87e-15
C9orf40	55071	-0.558363	5.9e-18	2.06e-15
SYNM	23336	-0.457795	6.6e-18	2.27e-15
EHD4	30844	-0.467197	6.67e-18	2.27e-15
RAB39B	116442	1.43003	6.69e-18	2.27e-15
BEX2	84707	0.96885	7.34e-18	2.47e-15
PDGFB	5155	-1.21731	9.96e-18	3.33e-15
ARHGDIB	397	-1.10822	1.64e-17	5.44e-15
STARD13	90627	-0.475792	2.52e-17	8.29e-15
FBLN1	2192	-0.481355	2.7e-17	8.78e-15
DNM3	26052	-0.751207	2.82e-17	9.11e-15
TACSTD2	4070	-1.08074	3.01e-17	9.64e-15
RAC1	5879	-0.311461	3.16e-17	1e-14
SUSD1	64420	-0.633214	4.07e-17	1.28e-14
SRPX	8406	0.7279	4.51e-17	1.41e-14
PDGFRB	5159	-1.58719	4.9e-17	1.52e-14
FLNC	2318	-0.371086	5.45e-17	1.68e-14
IPO7	10527	0.338811	6.11e-17	1.87e-14
SNAPC1	6617	-0.489368	7.96e-17	2.41e-14
EXT1	2131	-0.68859	1.01e-16	3.03e-14
RPLP2	6181	0.291565	1.39e-16	4.14e-14
VXN	254778	-1.24115	1.59e-16	4.7e-14
KCNB1	3745	-0.544183	1.75e-16	5.14e-14
PRDX2	7001	-0.548694	1.88e-16	5.5e-14
NR2F2	7026	-0.688924	2.39e-16	6.92e-14
MOK	5891	0.436538	2.74e-16	7.87e-14
INPP5D	3635	-0.700483	2.78e-16	7.92e-14
STRBP	55342	-0.453281	3.21e-16	9.09e-14
RPL24	6152	0.207676	3.66e-16	1.03e-13
ADGRL1	22859	0.604775	3.89e-16	1.08e-13
CGB8	94115	-0.652192	4.99e-16	1.38e-13
S100A10	6281	-0.460935	5.97e-16	1.64e-13
KPNB1	3837	-0.0517045	5.99e-16	1.64e-13
GNG10	2790	-0.449141	6.57e-16	1.78e-13
MYO18A	399687	-0.596855	7.26e-16	1.96e-13
EVPL	2125	-0.627096	7.9e-16	2.11e-13
H1-0	3005	-0.475649	8.38e-16	2.23e-13
FBLN7	129804	-0.628522	9.21e-16	2.43e-13
SIPA1	6494	-0.609157	9.83e-16	2.58e-13
PRCP	5547	-0.415246	1.24e-15	3.23e-13
PRRC2A	7916	0.116044	1.31e-15	3.39e-13
KISS1	3814	-0.559076	1.38e-15	3.55e-13
SCN5A	6331	-0.836716	1.53e-15	3.9e-13
SLC16A3	9123	-0.646626	2e-15	5.07e-13
IFIT2	3433	-0.644369	2.37e-15	5.97e-13
CHST7	56548	-0.555861	2.6e-15	6.52e-13
LAMB1	3912	-0.475171	2.92e-15	7.27e-13
KIT	3815	-1.71811	2.95e-15	7.3e-13
SEPTIN9	10801	-0.216129	3.13e-15	7.69e-13
BCORL1	63035	-0.470396	3.96e-15	9.67e-13
CCBE1	147372	-0.423316	4.01e-15	9.74e-13
TINAGL1	64129	-0.799077	4.2e-15	1.01e-12
CNTRL	11064	-0.45637	4.41e-15	1.06e-12
PSD3	23362	-0.576381	4.71e-15	1.12e-12
PTCH1	5727	-0.632216	6.11e-15	1.45e-12
CKS2	1164	-0.459056	6.57e-15	1.55e-12
CCDC174	51244	0.420387	7.49e-15	1.75e-12
LOC105378419	105378419	-1.09367	7.82e-15	1.82e-12
CTNNAL1	8727	-0.586932	8.78e-15	2.03e-12
TMEM43	79188	0.313477	9.99e-15	2.3e-12
AFAP1L2	84632	-0.635331	1.35e-14	3.09e-12
IGFBP4	3487	-0.781156	1.65e-14	3.75e-12
PLEKHO1	51177	-0.990984	1.7e-14	3.83e-12
PITPNM1	9600	-0.419628	1.83e-14	4.11e-12
RHOD	29984	-0.618322	2.34e-14	5.22e-12
CNRIP1	25927	-0.543268	2.38e-14	5.28e-12
PGF	5228	-1.82165	2.4e-14	5.29e-12
CRY1	1407	-0.475339	2.62e-14	5.76e-12
SLC37A1	54020	-0.553289	2.99e-14	6.52e-12
CARMIL2	146206	-0.707322	3.01e-14	6.54e-12
ARL6IP1	23204	-0.35327	3.54e-14	7.63e-12
STMN3	50861	-0.945603	3.91e-14	8.39e-12
LOC105369202	105369202	-3.02523	4.04e-14	8.64e-12
TENT5B	115572	-0.728313	4.13e-14	8.77e-12
PAPPA2	60676	0.89599	4.17e-14	8.81e-12
SQSTM1	8878	0.475222	4.86e-14	1.02e-11
CCT6A	908	-0.139867	5.59e-14	1.17e-11
SLC44A1	23446	-0.429918	7.19e-14	1.5e-11
LINC01694	105372840	0.77618	9.85e-14	2.04e-11
PHF2	5253	-0.497143	9.92e-14	2.04e-11
HYLS1	219844	-0.480804	1.23e-13	2.51e-11
EDN1	1906	-1.33413	1.33e-13	2.7e-11
PHKB	5257	-0.444358	1.36e-13	2.75e-11
AIF1L	83543	-0.735771	1.45e-13	2.93e-11
NFKB2	4791	0.400506	1.6e-13	3.21e-11
PTK2B	2185	0.923456	1.91e-13	3.81e-11
ANKRD63	100131244	-0.736508	2.68e-13	5.32e-11
STOM	2040	-0.45472	2.82e-13	5.57e-11
DDIT4	54541	0.687475	3.11e-13	6.11e-11
EMC3-AS1	442075	0.458428	4e-13	7.82e-11
YWHAZ	7534	-0.183847	4.59e-13	8.93e-11
SPINDOC	144097	-0.396638	4.84e-13	9.37e-11
ARHGAP40	343578	0.633375	6.34e-13	1.22e-10
CRAT	1384	-0.416316	6.67e-13	1.28e-10
L3MBTL4	91133	0.561684	6.72e-13	1.28e-10
HNRNPK	3190	-0.17547	7.46e-13	1.42e-10
LOC107986974	107986974	-1.99805	8.22e-13	1.55e-10
OXTR	5021	-0.495209	8.33e-13	1.56e-10
MALL	7851	-0.57443	8.65e-13	1.62e-10
MPP1	4354	-0.523858	8.68e-13	1.62e-10
CRBN	51185	0.381948	1.05e-12	1.95e-10
ADM2	79924	0.57368	1.06e-12	1.96e-10
EFNA1	1942	-1.3159	1.14e-12	2.09e-10
GABBR1	2550	0.987321	1.15e-12	2.11e-10
GNA15	2769	-0.541649	1.19e-12	2.15e-10
CDC14B	8555	-0.474382	1.23e-12	2.23e-10
DCLK1	9201	-0.449448	1.55e-12	2.79e-10
ECEL1P2	347694	-1.99651	1.69e-12	3.03e-10
BEX4	56271	0.547052	1.75e-12	3.12e-10
BICD2	23299	-0.383384	1.86e-12	3.31e-10
FNBP1	23048	-0.438751	1.91e-12	3.37e-10
ARPC4	10093	0.269561	3.08e-12	5.42e-10
ABCB6	10058	-0.596791	3.2e-12	5.61e-10
SESN2	83667	0.594448	3.24e-12	5.64e-10
ADAM19	8728	-0.733555	3.37e-12	5.85e-10
ECM1	1893	-0.462831	3.46e-12	5.98e-10
RPS6KA6	27330	-0.613338	3.5e-12	6.03e-10
IARS1	3376	-0.334425	3.54e-12	6.07e-10
SAPCD2	89958	-0.503357	3.64e-12	6.22e-10
MSN	4478	-0.142009	3.76e-12	6.39e-10
COL1A2	1278	-0.954902	3.79e-12	6.41e-10
RPS6KA1	6195	-0.432623	3.86e-12	6.5e-10
RNF157	114804	-0.480597	3.88e-12	6.51e-10
SPIN1	10927	-0.389296	4.04e-12	6.74e-10
RNF20	56254	-0.355362	4.76e-12	7.91e-10
SMC5	23137	-0.451243	5.16e-12	8.55e-10
SH3BP5-AS1	100505696	0.50848	5.8e-12	9.56e-10
MBNL3	55796	0.457035	6.06e-12	9.95e-10
OSBPL3	26031	-0.406148	6.38e-12	1.04e-09
ILDR2	387597	-0.690921	6.6e-12	1.07e-09
NUDT11	55190	0.82908	6.7e-12	1.09e-09
MYPN	84665	-1.42703	7.48e-12	1.21e-09
THRB	7068	-0.705538	9.09e-12	1.46e-09
APLN	8862	-0.863362	9.15e-12	1.47e-09
SPTLC1	10558	-0.363346	9.21e-12	1.47e-09
UGCG	7357	-0.558867	9.23e-12	1.47e-09
KRTAP2-3	730755	0.448623	9.58e-12	1.52e-09
ZNF185	7739	-0.369487	1.05e-11	1.65e-09
ANO10	55129	-0.480787	1.09e-11	1.7e-09
SH2D4A	63898	-0.369621	1.1e-11	1.72e-09
UBA1	7317	-0.106727	1.2e-11	1.86e-09
PPP1R14A	94274	-0.733498	1.22e-11	1.89e-09
HIBADH	11112	-0.409744	1.23e-11	1.91e-09
IRAK1	3654	-0.26433	1.25e-11	1.93e-09
PLCB2	5330	-0.55024	1.43e-11	2.19e-09
DAGLB	221955	-0.43146	1.55e-11	2.35e-09
ADORA2A	135	-1.16921	1.55e-11	2.35e-09
AK1	203	-0.409153	1.6e-11	2.42e-09
SLC12A9	56996	-0.411885	1.99e-11	3e-09
ENG	2022	-0.505507	2.02e-11	3.04e-09
PBX3	5090	-0.503087	2.25e-11	3.36e-09
UBTD1	80019	-0.517517	2.37e-11	3.53e-09
ZXDC	79364	0.349389	2.54e-11	3.77e-09
MGC32805	153163	-1.32218	2.76e-11	4.09e-09
ANLN	54443	-0.315794	3.2e-11	4.71e-09
IGFN1	91156	-0.863173	3.26e-11	4.79e-09
CRIM1	51232	-0.434043	3.68e-11	5.39e-09
SPTAN1	6709	-0.229244	3.9e-11	5.69e-09
SCD5	79966	-0.422976	3.92e-11	5.7e-09
TMEM123	114908	-0.325216	4.07e-11	5.89e-09
VARS2	57176	0.354206	4.18e-11	6.03e-09
EREG	2069	0.536024	4.25e-11	6.1e-09
TRIB3	57761	0.644996	4.77e-11	6.82e-09
ADAMTS15	170689	-0.488632	4.78e-11	6.82e-09
FLJ46906	441172	0.733164	5.54e-11	7.87e-09
URM1	81605	-0.352729	6.43e-11	9.11e-09
NDUFA8	4702	-0.362471	6.6e-11	9.31e-09
THEM6	51337	-0.370623	6.82e-11	9.59e-09
TCIRG1	10312	-0.40384	6.96e-11	9.75e-09
NANS	54187	-0.389272	6.98e-11	9.75e-09
NCBP1	4686	-0.355075	7.05e-11	9.8e-09
CIDECP1	152302	0.469918	8.27e-11	1.15e-08
NHS	4810	-0.509557	8.32e-11	1.15e-08
EGFR	1956	-0.455323	8.57e-11	1.18e-08
CITED2	10370	-0.551607	9.1e-11	1.25e-08
EVA1A	84141	-0.498627	9.96e-11	1.36e-08
MRPS22	56945	0.387481	1.01e-10	1.37e-08
CDC42EP2	10435	-0.556937	1.13e-10	1.53e-08
ADAMTSL4	54507	-0.772316	1.14e-10	1.54e-08
TGFBR3	7049	-0.451934	1.29e-10	1.74e-08
LMNA	4000	-0.193054	1.3e-10	1.75e-08
FAM126A	84668	-0.359637	1.34e-10	1.79e-08
UBA5	79876	0.33161	1.38e-10	1.84e-08
EIF3B	8662	-0.231459	1.4e-10	1.86e-08
PRKDC	5591	-0.174565	1.53e-10	2.03e-08
BST1	683	-0.504058	1.56e-10	2.06e-08
IL1R1	3554	0.785616	1.57e-10	2.07e-08
KDELR2	11014	-0.364974	1.72e-10	2.25e-08
LASP1	3927	-0.17476	1.75e-10	2.27e-08
MALT1	10892	-0.375321	2e-10	2.6e-08
RAF1	5894	0.345028	2.04e-10	2.64e-08
STIP1	10963	-0.255283	2.13e-10	2.75e-08
S1PR1	1901	-0.496222	2.21e-10	2.84e-08
CHAC1	79094	0.405652	2.29e-10	2.93e-08
IL17RC	84818	0.433364	2.31e-10	2.95e-08
TMEM200C	645369	-0.463316	2.44e-10	3.1e-08
GLCCI1	113263	-0.565417	2.44e-10	3.1e-08
TAF10	6881	0.374914	2.57e-10	3.25e-08
SLC12A7	10723	0.52652	2.62e-10	3.3e-08
SEC61B	10952	-0.341999	2.65e-10	3.32e-08
CLDN1	9076	0.487266	2.77e-10	3.47e-08
SMAD6	4091	-0.561028	2.91e-10	3.63e-08
ARPIN	348110	-0.331097	3.13e-10	3.89e-08
PSMD5	5711	-0.347976	3.29e-10	4.09e-08
CTSF	8722	-0.494054	3.34e-10	4.12e-08
ST6GAL1	6480	0.619237	3.85e-10	4.75e-08
TOR4A	54863	-0.335599	3.94e-10	4.84e-08
SLC6A8	6535	0.42031	4e-10	4.9e-08
LYN	4067	-0.356221	4.71e-10	5.76e-08
AMOTL1	154810	-0.388426	4.81e-10	5.84e-08
HEATR3	55027	-0.408478	4.83e-10	5.84e-08
HMGA1	3159	0.179084	4.83e-10	5.84e-08
MYBL1	4603	-0.5694	5.11e-10	6.17e-08
FMNL1	752	-0.440209	5.68e-10	6.83e-08
PDIA5	10954	0.365652	6.01e-10	7.2e-08
PHYHD1	254295	-0.46959	6.4e-10	7.65e-08
SFN	2810	-0.338853	6.44e-10	7.67e-08
RAB7A	7879	0.294605	6.66e-10	7.91e-08
ANXA1	301	-0.351337	7.01e-10	8.3e-08
MME	4311	0.572199	7.65e-10	9.03e-08
CHD7	55636	-0.317097	8.76e-10	1.03e-07
ERP44	23071	-0.352642	9.41e-10	1.1e-07
LAMB3	3914	0.384448	9.48e-10	1.11e-07
CAMK1	8536	0.343003	9.64e-10	1.12e-07
CRYBG1	202	0.349616	9.9e-10	1.15e-07
SLC16A9	220963	0.617749	1.15e-09	1.33e-07
FARP1	10160	-0.333077	1.2e-09	1.39e-07
TMEM47	83604	1.5644	1.23e-09	1.42e-07
KLHL7	55975	-0.354903	1.35e-09	1.55e-07
TSEN2	80746	0.330331	1.44e-09	1.65e-07
CDK15	65061	0.468176	1.49e-09	1.7e-07
ZDHHC8P1	150244	-0.54728	1.53e-09	1.74e-07
MAGEE1	57692	-0.587982	1.53e-09	1.74e-07
METTL15	196074	0.399448	1.73e-09	1.96e-07
ENDOG	2021	-0.449795	1.75e-09	1.98e-07
PTBP3	9991	-0.477828	1.8e-09	2.03e-07
NOTUM	147111	-1.2466	1.83e-09	2.06e-07
CARS1	833	0.394518	1.91e-09	2.14e-07
MPP6	51678	-0.355169	2.14e-09	2.39e-07
GALNT10	55568	-0.324799	2.34e-09	2.6e-07
CGB2	114336	-0.799186	2.36e-09	2.62e-07
ATG13	9776	0.311998	2.47e-09	2.73e-07
FAM160A2	84067	0.33907	2.49e-09	2.74e-07
CACNG8	59283	0.520592	2.63e-09	2.89e-07
MYO1C	4641	-0.170072	2.64e-09	2.89e-07
ITPR2	3709	-0.466479	2.74e-09	2.99e-07
PLEK2	26499	-0.516529	2.77e-09	3.02e-07
CTSD	1509	0.271114	2.93e-09	3.19e-07
METTL6	131965	0.304275	2.97e-09	3.23e-07
SH3TC1	54436	0.435979	3.01e-09	3.26e-07
SNX16	64089	-0.532951	3.02e-09	3.26e-07
RXRB	6257	0.319835	3.08e-09	3.31e-07
CEMIP2	23670	-0.609315	3.15e-09	3.38e-07
INA	9118	-0.686736	3.23e-09	3.46e-07
PTGR1	22949	-0.368211	3.38e-09	3.61e-07
TMEM38B	55151	-0.463378	3.58e-09	3.81e-07
PGAP2	27315	0.430775	3.74e-09	3.98e-07
SNX30	401548	-0.514665	3.81e-09	4.03e-07
RHOQ	23433	0.325091	3.81e-09	4.03e-07
ZBED5	58486	0.350208	3.83e-09	4.03e-07
PAPLN	89932	0.612461	3.86e-09	4.06e-07
RXRA	6256	-0.33477	3.95e-09	4.14e-07
PPP6C	5537	-0.310983	4.07e-09	4.25e-07
SLC25A36	55186	0.429025	4.09e-09	4.27e-07
ETS1	2113	-0.312012	4.28e-09	4.45e-07
TLCD4	148534	-0.406841	4.33e-09	4.49e-07
TMEM245	23731	-0.435359	4.53e-09	4.68e-07
HDGF	3068	-0.0964983	4.61e-09	4.75e-07
NQO1	1728	-0.203865	4.87e-09	5.01e-07
ENY2	56943	-0.331714	5.03e-09	5.16e-07
PRKAR1B	5575	-0.324271	5.22e-09	5.34e-07
DDIT3	1649	0.482364	5.5e-09	5.61e-07
KRT7	3855	-0.439026	5.62e-09	5.72e-07
SELENOH	280636	-0.331156	5.74e-09	5.82e-07
FOXL1	2300	-0.649128	5.75e-09	5.82e-07
SPHK1	8877	-0.618182	6.02e-09	6.08e-07
LINC01733	101926955	0.523957	6.22e-09	6.27e-07
TGFBI	7045	-0.669986	6.34e-09	6.37e-07
AKNA	80709	0.620039	6.38e-09	6.4e-07
MRPS25	64432	0.391626	6.47e-09	6.47e-07
LRRC8A	56262	-0.384274	6.66e-09	6.62e-07
HDAC11	79885	0.367675	6.66e-09	6.62e-07
THUMPD3-AS1	440944	0.443773	6.69e-09	6.63e-07
TMEM132A	54972	0.389802	7.41e-09	7.33e-07
NR2C2	7182	0.358236	7.53e-09	7.43e-07
EGFL7	51162	-0.503803	7.59e-09	7.47e-07
DNAJB4	11080	-0.391593	7.64e-09	7.5e-07
PCCB	5096	0.29265	7.81e-09	7.65e-07
PPP1R26	9858	-0.304581	8.05e-09	7.86e-07
RPL12	6136	-0.169276	8.11e-09	7.9e-07
ACTR1B	10120	-0.322027	8.63e-09	8.39e-07
TMEM203	94107	-0.339212	8.79e-09	8.52e-07
OXNAD1	92106	0.354842	8.9e-09	8.61e-07
KIF5B	3799	-0.17487	8.96e-09	8.64e-07
SLC25A30	253512	-0.400347	9.37e-09	9.01e-07
TMEM14A	28978	0.371895	9.46e-09	9.09e-07
RPL30	6156	-0.22317	9.56e-09	9.16e-07
PRRT3-AS1	100874032	0.504062	9.6e-09	9.17e-07
SPTLC2	9517	-0.425719	9.73e-09	9.27e-07
RPL32	6161	0.331954	1e-08	9.53e-07
ZNF22	7570	-0.432665	1.04e-08	9.89e-07
NHSL1	57224	0.479782	1.05e-08	9.96e-07
PAPSS2	9060	-0.354756	1.05e-08	9.96e-07
EIF3F	8665	0.290193	1.08e-08	1.02e-06
CSPP1	79848	-0.317124	1.13e-08	1.06e-06
UACA	55075	-0.447527	1.14e-08	1.07e-06
DNAJC25-GNG10	552891	-0.464383	1.16e-08	1.09e-06
CERCAM	51148	-0.37943	1.2e-08	1.12e-06
RAD21	5885	-0.261856	1.21e-08	1.13e-06
COCH	1690	-0.425502	1.27e-08	1.18e-06
FCGRT	2217	-0.599661	1.27e-08	1.18e-06
NAA50	80218	0.321094	1.28e-08	1.18e-06
ANKRD28	23243	0.434234	1.38e-08	1.28e-06
ZNF618	114991	-0.356598	1.42e-08	1.31e-06
EVA1B	55194	-0.399036	1.44e-08	1.32e-06
SOX4	6659	0.751336	1.45e-08	1.33e-06
GTPBP8	29083	0.369549	1.46e-08	1.33e-06
LRRK1	79705	-0.352891	1.57e-08	1.43e-06
FLG	2312	0.528118	1.61e-08	1.47e-06
MEST	4232	-0.367908	1.68e-08	1.52e-06
ALPP	250	-1.25245	1.72e-08	1.55e-06
DCAKD	79877	-0.392344	1.72e-08	1.55e-06
NES	10763	-0.606077	1.73e-08	1.56e-06
ETV5	2119	0.461604	1.82e-08	1.63e-06
SNHG7	84973	-0.349696	1.85e-08	1.65e-06
DRAP1	10589	-0.296516	1.86e-08	1.65e-06
SSNA1	8636	-0.285566	1.86e-08	1.65e-06
LMO7	4008	-0.362181	1.86e-08	1.65e-06
TK2	7084	-0.361019	1.9e-08	1.69e-06
SLC16A13	201232	0.449616	1.91e-08	1.7e-06
NANOS1	340719	-0.738646	2.01e-08	1.78e-06
KLHDC7B	113730	1.58775	2.02e-08	1.79e-06
KLF13	51621	0.474124	2.07e-08	1.82e-06
NEURL1B	54492	-0.408185	2.14e-08	1.88e-06
CYTH3	9265	-0.430368	2.27e-08	1.99e-06
SH3TC2	79628	0.726434	2.47e-08	2.16e-06
PLAC9	219348	-1.23834	2.56e-08	2.23e-06
ZNF408	79797	0.449079	2.7e-08	2.35e-06
DAB2IP	153090	-0.314899	2.72e-08	2.36e-06
ENC1	8507	-0.333308	2.84e-08	2.46e-06
UBQLN1	29979	-0.297087	2.85e-08	2.46e-06
TIMP2	7077	-0.350726	3.01e-08	2.6e-06
HCG18	414777	0.296148	3.05e-08	2.63e-06
RNF141	50862	0.345365	3.29e-08	2.83e-06
FAM20C	56975	-0.556502	3.31e-08	2.83e-06
POMT1	10585	-0.37352	3.31e-08	2.83e-06
IQCB1	9657	0.386783	3.36e-08	2.86e-06
CCDC58	131076	0.429109	3.36e-08	2.86e-06
KRT34	3885	0.534383	3.4e-08	2.89e-06
SPINT2	10653	-0.425501	3.48e-08	2.95e-06
OXR1	55074	-0.324012	3.53e-08	2.99e-06
DNASE2	1777	0.399073	3.55e-08	2.99e-06
CFL1	1072	-0.152403	3.55e-08	2.99e-06
RADX	55086	0.463482	3.59e-08	3.01e-06
NDRG1	10397	-0.430845	3.59e-08	3.01e-06
NMNAT2	23057	-1.17561	3.66e-08	3.06e-06
ANXA2	302	-0.267801	3.69e-08	3.08e-06
BHLHE40	8553	0.306171	3.74e-08	3.11e-06
B3GNT9	84752	-0.404703	3.81e-08	3.17e-06
RHOBTB3	22836	-0.399163	3.85e-08	3.2e-06
TEX10	54881	-0.349666	3.95e-08	3.27e-06
ARL8B	55207	0.359573	3.96e-08	3.27e-06
ATP6V1G1	9550	-0.312294	3.99e-08	3.29e-06
GCNT1	2650	-0.449547	4.05e-08	3.34e-06
DCBLD2	131566	0.470329	4.09e-08	3.36e-06
CYBRD1	79901	-0.357693	4.18e-08	3.42e-06
SNCAIP	9627	-1.26505	4.22e-08	3.45e-06
TM4SF19	116211	0.513126	4.22e-08	3.45e-06
ZMIZ1	57178	-0.366339	4.47e-08	3.64e-06
CLGN	1047	-0.446065	4.48e-08	3.64e-06
LINC01444	101927642	0.455571	4.56e-08	3.7e-06
LOC112268389	112268389	0.369697	4.58e-08	3.7e-06
RGS10	6001	-0.303146	4.72e-08	3.81e-06
MSANTD3	91283	-0.370769	4.97e-08	4e-06
VEGFA	7422	0.455382	4.98e-08	4.01e-06
MBD4	8930	0.329512	5.02e-08	4.03e-06
FOXO1	2308	-0.737308	5.06e-08	4.05e-06
EPS8	2059	-0.371109	5.28e-08	4.22e-06
LINC01145	103091866	0.382653	5.34e-08	4.26e-06
DSC2	1824	0.655291	5.55e-08	4.42e-06
DLGAP1-AS2	84777	0.500533	5.71e-08	4.53e-06
SLC29A2	3177	0.385934	5.79e-08	4.59e-06
RTN4	57142	0.130503	5.95e-08	4.71e-06
ATR	545	0.308476	5.97e-08	4.72e-06
WDR5B	54554	0.376222	6.03e-08	4.75e-06
PROB1	389333	-0.6079	6.16e-08	4.85e-06
TAMM41	132001	0.355109	6.53e-08	5.13e-06
TJAP1	93643	0.289021	6.58e-08	5.14e-06
VSTM1	284415	-0.997256	6.58e-08	5.14e-06
S100A4	6275	-0.501257	6.62e-08	5.16e-06
RPUSD3	285367	0.409834	6.63e-08	5.16e-06
ADM	133	-0.531265	7.03e-08	5.45e-06
GPX3	2878	-0.572375	7.3e-08	5.65e-06
CAV1	857	-0.27478	7.39e-08	5.71e-06
RAB30	27314	-0.446072	7.58e-08	5.84e-06
NRP2	8828	-0.402992	8.13e-08	6.26e-06
GANAB	23193	-0.0295127	8.21e-08	6.3e-06
SH3BP5	9467	0.311912	8.35e-08	6.4e-06
CTNNBIP1	56998	-0.308306	8.4e-08	6.43e-06
RPL35	11224	-0.245932	8.48e-08	6.47e-06
TXN	7295	-0.401354	8.74e-08	6.66e-06
FES	2242	-1.33709	8.78e-08	6.68e-06
GATA2-AS1	101927167	-0.360535	9.1e-08	6.9e-06
MACF1	23499	-0.275423	9.3e-08	7.05e-06
IFFO2	126917	-0.308344	9.38e-08	7.09e-06
PLEKHA2	59339	-0.339212	9.56e-08	7.21e-06
TWSG1	57045	-0.222459	9.66e-08	7.28e-06
TNS2	23371	-0.61511	9.75e-08	7.33e-06
CDV3	55573	0.227008	9.78e-08	7.34e-06
GLE1	2733	-0.289457	9.88e-08	7.39e-06
QSOX1	5768	-0.331824	9.97e-08	7.45e-06
CLCF1	23529	-0.518018	1.02e-07	7.62e-06
RBSN	64145	0.414314	1.02e-07	7.62e-06
PALM2AKAP2	445815	-0.431611	1.04e-07	7.7e-06
C3orf20	84077	0.718428	1.06e-07	7.83e-06
FBXW5	54461	-0.336979	1.12e-07	8.31e-06
RMI1	80010	-0.436913	1.14e-07	8.44e-06
LONRF1	91694	0.379925	1.16e-07	8.57e-06
PAQR7	164091	-0.33375	1.17e-07	8.64e-06
CORO2A	7464	-0.490927	1.18e-07	8.64e-06
GDF15	9518	1.0282	1.23e-07	8.99e-06
SMS	6611	-0.301092	1.24e-07	9.08e-06
GBX2	2637	-0.38713	1.28e-07	9.33e-06
ZFAND5	7763	-0.314969	1.31e-07	9.57e-06
HMOX1	3162	0.480007	1.32e-07	9.64e-06
LRCH2	57631	-0.961174	1.37e-07	9.94e-06
ZNF367	195828	-0.407277	1.39e-07	1.01e-05
EPB41L4B	54566	-0.8394	1.42e-07	1.03e-05
FKBP15	23307	-0.318814	1.45e-07	1.05e-05
HSPH1	10808	-0.253282	1.46e-07	1.05e-05
DAP	1611	-0.356576	1.48e-07	1.06e-05
VAV2	7410	-0.314632	1.49e-07	1.07e-05
TENT4B	64282	-0.396809	1.5e-07	1.07e-05
SYN3	8224	-0.404617	1.55e-07	1.11e-05
BET1L	51272	0.309956	1.59e-07	1.14e-05
PRKAG2	51422	-0.356121	1.67e-07	1.19e-05
ANKMY2	57037	-0.34429	1.69e-07	1.2e-05
LIMA1	51474	-0.372103	1.73e-07	1.23e-05
LURAP1L	286343	0.788745	1.74e-07	1.24e-05
LOC105378526	105378526	0.494538	1.76e-07	1.25e-05
PABPC1L	80336	0.690205	1.78e-07	1.26e-05
MOB2	81532	0.325313	1.86e-07	1.31e-05
DSP	1832	-0.428613	1.93e-07	1.36e-05
SLC31A1	1317	-0.270854	1.97e-07	1.38e-05
PHPT1	29085	-0.280418	1.97e-07	1.38e-05
OSTF1	26578	-0.495156	1.99e-07	1.39e-05
NUDT16	131870	0.273602	1.99e-07	1.39e-05
PCYT2	5833	-0.286354	2e-07	1.39e-05
GTPBP2	54676	0.428441	2.01e-07	1.4e-05
CMSS1	84319	0.320251	2.14e-07	1.49e-05
SYT9	143425	0.611545	2.2e-07	1.52e-05
CRYL1	51084	-0.363525	2.21e-07	1.53e-05
LMNB2	84823	-0.157441	2.3e-07	1.59e-05
LSM5	23658	-0.305019	2.3e-07	1.59e-05
LATS2	26524	-0.382475	2.33e-07	1.61e-05
PRKCH	5583	-0.492869	2.36e-07	1.62e-05
C1orf198	84886	-0.293607	2.38e-07	1.63e-05
SH2B3	10019	0.308257	2.41e-07	1.65e-05
SEPTIN2	4735	-0.131612	2.44e-07	1.67e-05
C16orf87	388272	-0.377664	2.44e-07	1.67e-05
HMBS	3145	-0.331283	2.58e-07	1.76e-05
PIK3R4	30849	0.308321	2.66e-07	1.81e-05
TRIM66	9866	0.309254	2.66e-07	1.81e-05
LAMA5	3911	-0.726276	2.68e-07	1.82e-05
POU3F2	5454	-1.20861	2.78e-07	1.88e-05
AMIGO2	347902	0.508176	2.79e-07	1.88e-05
RNA28SN4	109864272	0.376183	2.8e-07	1.89e-05
TSC22D3	1831	0.391825	2.81e-07	1.9e-05
FIBP	9158	-0.308059	2.86e-07	1.93e-05
NBL1	4681	-0.377805	2.9e-07	1.95e-05
USF3	205717	0.303213	2.94e-07	1.97e-05
TCEAL3	85012	-0.407777	3.09e-07	2.06e-05
PKD1P6-NPIPP1	105369154	0.315332	3.09e-07	2.06e-05
ST6GALNAC4	27090	-0.310972	3.09e-07	2.06e-05
NEU3	10825	-0.31015	3.11e-07	2.07e-05
ALPG	251	-2.20506	3.15e-07	2.09e-05
MSLN	10232	-0.364961	3.17e-07	2.1e-05
CASZ1	54897	-0.556137	3.25e-07	2.15e-05
LINC00869	57234	0.367835	3.3e-07	2.18e-05
PDLIM1	9124	-0.282542	3.34e-07	2.21e-05
RAB3B	5865	-0.383789	3.51e-07	2.31e-05
MAPK8IP2	23542	0.517057	3.68e-07	2.42e-05
NIPSNAP3A	25934	-0.374938	3.71e-07	2.44e-05
DOCK9	23348	-0.311502	3.81e-07	2.5e-05
NACC2	138151	-0.308731	3.9e-07	2.55e-05
MN1	4330	-0.757223	3.95e-07	2.58e-05
CUL4B	8450	-0.247364	3.98e-07	2.6e-05
BIRC2	329	-0.400084	3.99e-07	2.6e-05
CAT	847	0.343677	4.02e-07	2.61e-05
LOC105372345	105372345	0.544006	4.11e-07	2.67e-05
FGD1	2245	-0.307991	4.13e-07	2.68e-05
GPR161	23432	-0.305251	4.22e-07	2.73e-05
TNS3	64759	-0.446424	4.24e-07	2.74e-05
EMP2	2013	-0.285712	4.35e-07	2.81e-05
FHOD1	29109	-0.301855	4.46e-07	2.87e-05
SLC49A4	84925	0.311154	4.59e-07	2.95e-05
EPHB2	2048	-0.435315	4.66e-07	2.99e-05
NIT2	56954	0.26914	4.67e-07	2.99e-05
SDCBP	6386	-0.372049	4.68e-07	3e-05
NPIPA7	101059938	0.318648	4.71e-07	3.01e-05
CLDN7	1366	-1.21395	4.92e-07	3.14e-05
ARRDC1	92714	-0.387527	4.99e-07	3.18e-05
NUDT1	4521	-0.350731	5.02e-07	3.19e-05
LOC391322	391322	0.832137	5.22e-07	3.31e-05
IDH2	3418	-0.323491	5.23e-07	3.31e-05
PLCB3	5331	-0.314705	5.28e-07	3.34e-05
FADD	8772	-0.290787	5.29e-07	3.34e-05
LOC107985357	107985357	-0.461356	5.32e-07	3.35e-05
QTRT2	79691	0.288813	5.35e-07	3.37e-05
RNA28SN1	106632264	0.356959	5.45e-07	3.42e-05
RNA28SN2	109864282	0.38123	5.57e-07	3.5e-05
SH3BGRL	6451	-0.301756	5.59e-07	3.5e-05
SIAE	54414	-0.362669	5.85e-07	3.66e-05
NOG	9241	-0.696563	5.86e-07	3.66e-05
PRPF4	9128	-0.340007	5.91e-07	3.68e-05
VPS13A	23230	-0.270675	5.93e-07	3.69e-05
RPS6KL1	83694	-0.566962	6.1e-07	3.79e-05
TRABD	80305	0.292545	6.44e-07	3.99e-05
MEGF6	1953	-0.309656	6.49e-07	4.02e-05
RND3	390	-0.306249	6.56e-07	4.06e-05
RNF7	9616	0.265044	6.77e-07	4.18e-05
SLC9A3R1	9368	-0.300541	6.88e-07	4.24e-05
NIPAL2	79815	-0.363287	6.91e-07	4.25e-05
SPR	6697	-0.282364	7.03e-07	4.32e-05
RABGAP1	23637	-0.268615	7.07e-07	4.34e-05
AACS	65985	-0.345795	7.26e-07	4.45e-05
CHST3	9469	-0.281999	7.32e-07	4.48e-05
LOC107987135	107987135	-0.262075	7.49e-07	4.57e-05
CC2D1A	54862	0.331771	7.65e-07	4.66e-05
PNPLA4	8228	-0.779118	7.76e-07	4.72e-05
ITFG1	81533	-0.36992	7.76e-07	4.72e-05
HSPBAP1	79663	0.444958	7.87e-07	4.78e-05
PLEKHG3	26030	-0.352612	8.08e-07	4.9e-05
IFT57	55081	0.311646	8.13e-07	4.92e-05
LOC100653049	100653049	0.638722	8.15e-07	4.92e-05
CDH24	64403	-0.441126	8.2e-07	4.95e-05
PLK2	10769	-0.313983	8.22e-07	4.95e-05
RNF44	22838	0.265017	8.5e-07	5.11e-05
CFAP92	57501	0.324515	8.66e-07	5.2e-05
NUPR1	26471	0.547653	8.88e-07	5.31e-05
TMEM19	55266	-0.267048	8.88e-07	5.31e-05
PLCL2	23228	0.371762	8.92e-07	5.33e-05
MARCKSL1	65108	0.309883	8.98e-07	5.36e-05
PHF20L1	51105	-0.296755	9.26e-07	5.51e-05
RHOG	391	0.291935	9.26e-07	5.51e-05
MYL12A	10627	-0.124269	9.31e-07	5.53e-05
COPS5	10987	-0.269258	9.69e-07	5.74e-05
LARGE1	9215	0.794009	9.71e-07	5.75e-05
ZDHHC12	84885	-0.32831	1.01e-06	5.95e-05
RELB	5971	0.390484	1.01e-06	5.96e-05
MALSU1	115416	-0.283254	1.02e-06	6.01e-05
PEAK1	79834	-0.317644	1.02e-06	6.01e-05
SPICE1	152185	0.324046	1.02e-06	6.01e-05
STX3	6809	-0.315352	1.02e-06	6.01e-05
U2SURP	23350	0.356036	1.03e-06	6.04e-05
KIF1C	10749	-0.227462	1.05e-06	6.15e-05
ZNF702P	79986	-0.369559	1.08e-06	6.3e-05
NECTIN2	5819	-0.282936	1.08e-06	6.32e-05
LINC01278	92249	0.337805	1.09e-06	6.34e-05
NEPRO	25871	0.282867	1.1e-06	6.41e-05
RPS20	6224	-0.169718	1.11e-06	6.41e-05
SNCG	6623	-1.2234	1.11e-06	6.41e-05
STK17A	9263	-0.326638	1.11e-06	6.42e-05
HAS2	3037	1.21159	1.13e-06	6.53e-05
FZD2	2535	-0.387345	1.14e-06	6.57e-05
OGG1	4968	0.248942	1.15e-06	6.6e-05
SPA17	53340	-0.311521	1.16e-06	6.67e-05
TTC7A	57217	-0.291133	1.17e-06	6.75e-05
MRTFB	57496	-0.303489	1.18e-06	6.75e-05
CSPG4	1464	-0.507666	1.18e-06	6.75e-05
HSPA5	3309	0.100675	1.19e-06	6.79e-05
ULK1	8408	0.345783	1.19e-06	6.81e-05
LOC105378179	105378179	0.7273	1.21e-06	6.93e-05
DENND2A	27147	-0.662788	1.22e-06	6.93e-05
CTH	1491	0.422753	1.28e-06	7.26e-05
ACBD7	414149	-0.351019	1.29e-06	7.33e-05
DSCAML1	57453	1.12041	1.38e-06	7.81e-05
STAU2	27067	-0.328204	1.38e-06	7.82e-05
SURF4	6836	-0.308199	1.41e-06	7.97e-05
MSRB3	253827	-0.27974	1.43e-06	8.07e-05
PTAR1	375743	-0.316632	1.45e-06	8.2e-05
PKN3	29941	-0.327863	1.48e-06	8.33e-05
MID1	4281	-0.387141	1.5e-06	8.41e-05
EEFSEC	60678	0.300791	1.5e-06	8.43e-05
MAML2	84441	-0.707436	1.54e-06	8.63e-05
RNA45SN4	109864271	0.34164	1.56e-06	8.72e-05
SIRPA	140885	-0.515002	1.58e-06	8.84e-05
UST	10090	0.538824	1.64e-06	9.16e-05
SEMA3D	223117	-0.483857	1.65e-06	9.18e-05
IRAK3	11213	-0.549783	1.68e-06	9.37e-05
LOXL2	4017	-0.385433	1.69e-06	9.37e-05
MMP16	4325	-0.713805	1.69e-06	9.39e-05
RABGGTB	5876	0.26555	1.73e-06	9.58e-05
STARD8	9754	-0.340356	1.74e-06	9.63e-05
ZNF195	7748	0.357711	1.75e-06	9.65e-05
TNFSF9	8744	0.335716	1.78e-06	9.82e-05
TRMT10C	54931	0.329166	1.84e-06	0.000101656
CBX4	8535	0.305092	1.87e-06	0.000103063
PKD1P3-NPIPA1	109951030	0.331699	1.92e-06	0.000105621
STK3	6788	-0.347039	1.96e-06	0.000107632
TPRN	286262	-0.353138	1.97e-06	0.000107962
CHROMR	101927027	0.337564	1.97e-06	0.000107977
NUAK1	9891	-0.375126	2.03e-06	0.000110841
CBLB	868	0.421123	2.05e-06	0.00011186
SSRP1	6749	-0.225208	2.09e-06	0.000113737
XRN1	54464	0.248848	2.11e-06	0.000114642
CHID1	66005	0.299213	2.17e-06	0.000117741
CALM3	808	-0.198336	2.24e-06	0.000121468
KLF7	8609	0.274805	2.25e-06	0.000121729
HERC3	8916	-0.409283	2.25e-06	0.000121729
PACS1	55690	-0.353045	2.31e-06	0.000124635
EFHD1	80303	-0.933554	2.31e-06	0.000124635
RPL8	6132	-0.199706	2.32e-06	0.000124797
MKRN2	23609	0.369414	2.35e-06	0.000126366
SMC2	10592	-0.380514	2.35e-06	0.000126366
RIDA	10247	-0.355254	2.35e-06	0.000126366
PEAR1	375033	-0.440618	2.38e-06	0.000127495
BSG	682	-0.154171	2.43e-06	0.000130021
SAAL1	113174	0.315884	2.45e-06	0.000130918
TACC2	10579	0.265418	2.45e-06	0.000130918
EHD1	10938	-0.356485	2.47e-06	0.000131844
PLEKHG4B	153478	-0.405984	2.48e-06	0.000132153
NSD2	7468	-0.24145	2.49e-06	0.000132217
LMO4	8543	0.286281	2.54e-06	0.000134627
DUSP23	54935	-0.288909	2.54e-06	0.000134693
LOC105373024	105373024	1.00862	2.54e-06	0.000134693
ATM	472	-0.273122	2.56e-06	0.000135584
FMN2	56776	-0.371137	2.58e-06	0.000136311
LOC105369389	105369389	-1.21984	2.68e-06	0.000141121
C9orf78	51759	-0.254198	2.7e-06	0.000142145
RAB14	51552	-0.335431	2.73e-06	0.000143414
AHCYL2	23382	-0.301744	2.74e-06	0.000143741
LOX	4015	-0.436558	2.74e-06	0.000143741
PTDSS2	81490	0.265725	2.78e-06	0.000145448
NDUFC2-KCTD14	100532726	-0.255134	2.78e-06	0.000145668
KCNK2	3776	-0.581518	2.84e-06	0.000148291
FGFR3	2261	-0.674042	2.86e-06	0.000149378
ZDHHC8	29801	-0.279538	2.88e-06	0.00014997
LINC00662	148189	0.503729	2.91e-06	0.000151671
TXNRD2	10587	-0.272732	3.01e-06	0.000156363
TOLLIP	54472	0.288383	3.05e-06	0.000158047
STX6	10228	-0.265221	3.06e-06	0.000158685
CEBPB	1051	0.36955	3.07e-06	0.000158766
PRKACB	5567	-0.316194	3.09e-06	0.0001595
ABHD10	55347	0.274147	3.09e-06	0.0001595
DHX34	9704	0.235139	3.09e-06	0.000159559
ZBTB11	27107	0.273013	3.12e-06	0.000160449
AP1M2	10053	-0.342961	3.15e-06	0.000161778
CARMIL1	55604	0.371276	3.15e-06	0.000161778
TM2D2	83877	-0.293772	3.15e-06	0.000161778
ARFGAP2	84364	0.298131	3.18e-06	0.000162778
CHCHD10	400916	0.261652	3.2e-06	0.000163388
LPCAT2	54947	-0.346783	3.2e-06	0.000163388
FOXP4	116113	0.292767	3.25e-06	0.000165899
HSPA12A	259217	0.495195	3.28e-06	0.000167234
IL32	9235	0.471645	3.37e-06	0.000171429
MTURN	222166	-0.369912	3.41e-06	0.000173539
SHANK2	22941	-0.418373	3.43e-06	0.000174326
LINC00664	400680	-0.334134	3.48e-06	0.000176324
NUDCD1	84955	-0.282405	3.54e-06	0.000179011
EBLN3P	100506710	0.251904	3.54e-06	0.000179047
ERRFI1	54206	0.317364	3.56e-06	0.000179804
EDEM1	9695	0.285749	3.6e-06	0.000181543
SYNGR1	9145	-0.74736	3.63e-06	0.000182932
NUDT22	84304	-0.360481	3.64e-06	0.000183267
SLC25A25	114789	-0.278783	3.66e-06	0.000183658
TATDN3	128387	0.342893	3.66e-06	0.000183658
RPSA	3921	-0.102518	3.67e-06	0.000183658
RP2	6102	-0.240977	3.67e-06	0.000183835
SOGA3	387104	-0.293723	3.7e-06	0.000184902
ZBTB12	221527	0.357211	3.7e-06	0.000184902
ATP5F1B	506	-0.0992735	3.74e-06	0.000186624
FAM120AOS	158293	-0.260596	3.75e-06	0.000186663
GOLGA2P10	80154	0.349172	3.81e-06	0.000189585
ITGB5	3693	0.280065	3.82e-06	0.000189585
RASSF1	11186	-0.33783	3.86e-06	0.000191457
KLHL24	54800	0.359591	3.87e-06	0.000191618
BACE1	23621	-0.326451	3.94e-06	0.000194861
ATG7	10533	0.363408	3.96e-06	0.000195408
TTC39B	158219	0.404581	3.99e-06	0.000196967
SMIM13	221710	0.262602	4.03e-06	0.000198568
TIMM10	26519	-0.293707	4.04e-06	0.000198712
PRKAR1A	5573	-0.256319	4.05e-06	0.000199273
LINC00623	728855	0.331823	4.14e-06	0.000203143
RRP8	23378	0.316253	4.15e-06	0.000203336
MSL2	55167	0.260808	4.22e-06	0.000206864
LGALS3	3958	-0.288174	4.26e-06	0.00020816
BICDL1	92558	0.518193	4.3e-06	0.000209884
TOMM7	54543	-0.25447	4.34e-06	0.00021151
KLC4	89953	0.469234	4.37e-06	0.000212939
SCAMP5	192683	0.32048	4.42e-06	0.000215262
THUMPD3	25917	0.340683	4.45e-06	0.000216517
PTPN3	5774	-0.374694	4.51e-06	0.000218837
LOC107987392	107987392	1.10423	4.51e-06	0.000218837
DOP1B	9980	-0.280302	4.57e-06	0.00022109
ZNF711	7552	0.332811	4.61e-06	0.000222948
CAV2	858	-0.362432	4.63e-06	0.000223665
MTMR14	64419	0.361951	4.67e-06	0.000225073
ASPH	444	-0.32771	4.77e-06	0.000229784
PLXNA1	5361	0.339991	4.78e-06	0.000230081
ARMC4	55130	-0.334377	4.8e-06	0.000230503
ASB13	79754	0.333405	4.86e-06	0.000233174
ABHD12	26090	-0.252029	4.86e-06	0.000233186
CAND2	23066	0.376107	4.88e-06	0.000233661
COX6C	1345	-0.256596	4.9e-06	0.000234555
ANK2	287	0.285333	4.93e-06	0.00023565
FAM20A	54757	-0.233767	4.95e-06	0.000235942
TNFRSF9	3604	0.391769	4.95e-06	0.000235942
EHMT1	79813	-0.245908	4.98e-06	0.00023724
FBRSL1	57666	0.251643	5.05e-06	0.000239862
ZNF335	63925	0.279825	5.07e-06	0.000240824
RAD23B	5887	-0.324712	5.08e-06	0.000240824
NAV1	89796	-0.342167	5.11e-06	0.000241966
PARP14	54625	0.25785	5.12e-06	0.000242354
ACAD11	84129	0.356601	5.16e-06	0.000244057
BLVRA	644	-0.274507	5.18e-06	0.000244585
VGLL3	389136	-0.324702	5.19e-06	0.000244806
CCDC85C	317762	-0.397643	5.22e-06	0.000245821
NDUFB4	4710	0.235178	5.24e-06	0.000246199
RIOX2	84864	0.264285	5.39e-06	0.000253167
DDAH1	23576	-0.364529	5.48e-06	0.000257207
HSDL2	84263	-0.282099	5.56e-06	0.000260565
MYOD1	4654	-2.50384	5.75e-06	0.000269084
ZBTB21	49854	0.271479	5.77e-06	0.000269726
BBC3	27113	0.526813	5.81e-06	0.000271103
DPH3	285381	0.339104	5.81e-06	0.000271103
BRK1	55845	0.214226	5.85e-06	0.000272712
CD81	975	0.308799	5.87e-06	0.000272906
KIAA1671	85379	-0.28894	5.99e-06	0.000278404
ALPK2	115701	-0.378411	6.02e-06	0.000279213
GRK2	156	-0.257038	6.04e-06	0.000280085
TEAD4	7004	-0.270512	6.05e-06	0.000280264
GAS2L1	10634	-0.274045	6.21e-06	0.000287324
PIP5KL1	138429	0.696903	6.23e-06	0.000287809
MMP17	4326	0.414338	6.69e-06	0.000308443
ICA1	3382	-0.51872	6.71e-06	0.000309428
CHKA	1119	-0.270134	6.76e-06	0.000311264
LOC105373622	105373622	2.08108	6.81e-06	0.00031326
COL13A1	1305	-0.275199	6.82e-06	0.000313358
NAA35	60560	-0.346627	6.86e-06	0.000313852
TIAM2	26230	-0.386928	6.86e-06	0.000313852
NSUN3	63899	0.280671	6.86e-06	0.000313852
TRIO	7204	-0.188953	6.87e-06	0.000313852
FBXO43	286151	-0.535951	6.91e-06	0.000315511
COLGALT2	23127	-0.347528	7.1e-06	0.00032376
DNAJA2	10294	-0.252041	7.22e-06	0.000328732
ZNF594	84622	0.273658	7.3e-06	0.000332045
CRELD1	78987	0.370967	7.31e-06	0.000332045
CAPN5	726	-0.321608	7.34e-06	0.000333295
CYP2R1	120227	0.300924	7.58e-06	0.000343485
PDCL	5082	-0.296097	7.67e-06	0.000347421
PKD1P5-LOC105376752	110006322	0.265075	7.68e-06	0.000347463
FOXI1	2299	-1.33532	7.71e-06	0.000348219
TLR6	10333	0.354967	7.92e-06	0.000357288
NR1D2	9975	0.263494	8.04e-06	0.000362473
UMPS	7372	0.277019	8.09e-06	0.000364062
TP53INP1	94241	-0.551781	8.12e-06	0.000364976
TMEM41B	440026	0.341261	8.15e-06	0.000366255
MYH14	79784	0.582401	8.18e-06	0.000367135
CASP3	836	-0.273203	8.2e-06	0.00036764
ITPR1	3708	0.233235	8.31e-06	0.000371843
ELOC	6921	-0.244508	8.39e-06	0.00037505
SOX13	9580	-0.301878	8.41e-06	0.000375575
CBL	867	-0.254591	8.43e-06	0.000376204
TXNIP	10628	-0.497805	8.5e-06	0.00037874
CBX3	11335	-0.261229	8.57e-06	0.000381557
LAMTOR1	55004	-0.236454	8.83e-06	0.000392714
ALG2	85365	-0.304272	8.86e-06	0.000393434
AOPEP	84909	-0.363043	9.05e-06	0.00040163
MYO6	4646	-0.233416	9.23e-06	0.000409124
RBM19	9904	0.268399	9.28e-06	0.00041088
LOC105374003	105374003	1.02688	9.35e-06	0.000413365
RNF19A	25897	-0.249034	9.4e-06	0.00041488
FAM114A1	92689	-0.286008	9.46e-06	0.000417034
ABI3BP	25890	-0.646645	9.47e-06	0.000417034
PARD3B	117583	-0.316395	9.53e-06	0.000419285
LYRM4	57128	0.304032	9.58e-06	0.000421232
RAB8B	51762	-0.26517	9.65e-06	0.000423674
FANCC	2176	-0.361754	9.74e-06	0.000427331
ODF2	4957	-0.327931	9.88e-06	0.000432911
LHFPL4	375323	0.304577	9.91e-06	0.000433653
MAP2K1	5604	-0.239723	1e-05	0.000437163
ELP1	8518	-0.276529	1e-05	0.000437443
NARS2	79731	-0.279312	1.02e-05	0.000445085
CHCHD4	131474	0.365574	1.03e-05	0.000450855
PXMP2	5827	-0.302675	1.05e-05	0.000454512
NNMT	4837	0.386703	1.05e-05	0.000454512
BAIAP2	10458	-0.273528	1.05e-05	0.000456413
PRKAR2B-AS1	105375441	3.01483	1.08e-05	0.000470282
FAM117B	150864	0.271777	1.09e-05	0.000471517
CD151	977	0.28265	1.09e-05	0.000471696
GPER1	2852	-0.633681	1.09e-05	0.000471696
NCBP2	22916	0.232278	1.11e-05	0.00047759
PCSK7	9159	-0.273888	1.11e-05	0.00047824
PGAP4	84302	-0.311077	1.11e-05	0.000479474
PSMA1	5682	0.234311	1.13e-05	0.000486766
ECSCR	641700	-2.33958	1.13e-05	0.000487193
TAF8	129685	0.232088	1.14e-05	0.000491447
COL18A1	80781	-0.380057	1.15e-05	0.000492272
SEC13	6396	0.283459	1.15e-05	0.000494271
RPS6KA2	6196	0.670716	1.16e-05	0.000494968
LITAF	9516	0.327184	1.17e-05	0.00050013
S100A16	140576	-0.354955	1.17e-05	0.000500437
FAM86HP	729375	0.480628	1.19e-05	0.000509768
KDM1B	221656	0.250092	1.22e-05	0.000521635
FAR1	84188	0.256422	1.23e-05	0.000524881
NBPF1	55672	-0.244873	1.24e-05	0.000525253
REXO2	25996	-0.282992	1.24e-05	0.000528068
CTTN	2017	-0.195744	1.24e-05	0.000528196
RNA45SN5	100861532	0.310085	1.27e-05	0.00053835
NCAPH2	29781	0.264717	1.28e-05	0.000543567
PRR3	80742	0.310318	1.29e-05	0.000545239
GABBR2	9568	-0.358987	1.29e-05	0.000545239
SPTBN1	6711	-0.136469	1.3e-05	0.000549429
FAM86JP	100125556	0.594899	1.34e-05	0.000565953
ZNF239	8187	0.302868	1.35e-05	0.00056704
PIGO	84720	0.244272	1.35e-05	0.00056891
PLAAT1	57110	1.0843	1.36e-05	0.000571904
MXI1	4601	0.316899	1.38e-05	0.000578023
ANKZF1	55139	0.334493	1.38e-05	0.000580534
MFSD14B	84641	-0.252641	1.39e-05	0.000583663
PKD1P4-NPIPA8	110006323	0.302103	1.4e-05	0.000585586
KLHL13	90293	0.846648	1.46e-05	0.000609867
ARL4A	10124	-0.34521	1.46e-05	0.000611098
BIRC3	330	0.403473	1.47e-05	0.000612895
NADSYN1	55191	-0.301764	1.48e-05	0.00061669
GLCE	26035	-0.308096	1.49e-05	0.000621372
PLA2G4C	8605	0.562118	1.49e-05	0.000621472
ZNF829	374899	0.287671	1.51e-05	0.000625065
RUNX1-IT1	80215	1.14557	1.52e-05	0.000631606
PPP2R2C	5522	0.571943	1.52e-05	0.000631936
CNNM1	26507	0.325612	1.54e-05	0.000637795
MAMLD1	10046	-0.556209	1.58e-05	0.000654338
RNA45SN1	106631777	0.321731	1.62e-05	0.000668357
EEF1E1	9521	0.252139	1.62e-05	0.000669976
MIOX	55586	0.382392	1.63e-05	0.000670693
LSM3	27258	0.322305	1.63e-05	0.000671134
AGTPBP1	23287	-0.273441	1.64e-05	0.000675912
RN7SL1	6029	0.745968	1.65e-05	0.000676067
KANK2	25959	-0.275272	1.65e-05	0.000678288
FNBP4	23360	0.244587	1.66e-05	0.000682152
MPP7	143098	-0.337094	1.67e-05	0.00068502
MIR2117HG	106660605	0.983196	1.7e-05	0.00069653
TMEM39A	55254	0.268069	1.72e-05	0.000701335
AARS2	57505	0.242454	1.72e-05	0.000702327
PCDHGC3	5098	-0.304166	1.74e-05	0.000708553
TMEM65	157378	-0.286507	1.74e-05	0.000708839
CDK2AP2	10263	-0.237202	1.75e-05	0.000712045
ESRG	790952	-0.404786	1.75e-05	0.000712045
GPX7	2882	-0.775536	1.75e-05	0.000712045
SEMA7A	8482	-0.480691	1.78e-05	0.000724029
ZNF12	7559	-0.244575	1.8e-05	0.000731556
SLC52A2	79581	-0.216868	1.81e-05	0.000732282
DECR1	1666	-0.257314	1.82e-05	0.000738254
PLPP3	8613	-0.616146	1.83e-05	0.000741126
LOC107987206	107987206	0.732042	1.89e-05	0.000763267
FNBP1L	54874	-0.268333	1.89e-05	0.000763971
PCDHB2	56133	0.322829	1.9e-05	0.000767314
TIMMDC1	51300	0.336933	1.91e-05	0.00076934
PALD1	27143	0.648968	1.92e-05	0.000773372
CDKL5	6792	0.313683	1.93e-05	0.000775114
EED	8726	-0.276213	2e-05	0.00080319
ANP32B	10541	-0.264461	2.01e-05	0.000806069
PALLD	23022	-0.374331	2.02e-05	0.000808577
POLR1F	221830	-0.287928	2.02e-05	0.000809437
TBC1D23	55773	0.243232	2.03e-05	0.000810616
SCRN1	9805	-0.226761	2.03e-05	0.000810616
PLXND1	23129	-0.325943	2.03e-05	0.000810616
POGLUT1	56983	0.278777	2.05e-05	0.000815027
RBM24	221662	-0.333127	2.08e-05	0.000828043
SHE	126669	-0.432337	2.08e-05	0.000828406
PLCD3	113026	-0.257683	2.1e-05	0.000834045
DSG2	1829	0.241636	2.11e-05	0.000835335
GNL1	2794	0.26254	2.11e-05	0.000836329
FKTN	2218	-0.238135	2.11e-05	0.000836329
LOC107985225	107985225	-1.04504	2.13e-05	0.000842042
SH3GLB2	56904	-0.229966	2.14e-05	0.000844193
ADCY7	113	-0.368736	2.14e-05	0.000844193
RN7SL2	378706	0.805619	2.21e-05	0.000869645
RNA28SN5	100008589	0.319571	2.21e-05	0.000869794
NALCN	259232	-0.634069	2.23e-05	0.000876549
POLE4	56655	-0.289093	2.23e-05	0.000876574
SBF2-AS1	283104	0.34188	2.23e-05	0.000877087
IER5L	389792	-0.306759	2.24e-05	0.000879533
RAI14	26064	-0.237404	2.25e-05	0.00088215
PRRT3	285368	0.347278	2.25e-05	0.00088215
DYNC2I2	89891	-0.32017	2.26e-05	0.000883716
GIT2	9815	-0.248574	2.26e-05	0.000883716
FAM241B	219738	0.325416	2.28e-05	0.000890923
RASGEF1A	221002	0.343311	2.29e-05	0.000891435
MCTP1	79772	0.252687	2.3e-05	0.000895842
DTX3L	151636	0.2319	2.31e-05	0.000897989
MCUR1	63933	0.223531	2.32e-05	0.000903158
GTF2H4	2968	0.289882	2.33e-05	0.000906299
ZDHHC23	254887	0.2801	2.35e-05	0.000912036
LTBP1	4052	0.34428	2.37e-05	0.000917804
LINC02772	105371455	0.651932	2.39e-05	0.0009275
CGB5	93659	-0.756523	2.48e-05	0.00095951
LOC105371224	105371224	0.376759	2.49e-05	0.000962695
TMEM141	85014	-0.282221	2.49e-05	0.000963199
NIBAN1	116496	0.187292	2.5e-05	0.000963794
FAM122A	116224	-0.419622	2.54e-05	0.000977741
SLCO1B3-SLCO1B7	115072896	-0.784004	2.58e-05	0.000993139
LRSAM1	90678	-0.389601	2.59e-05	0.000995267
TTYH3	80727	-0.346709	2.59e-05	0.000996374
CHD5	26038	0.848504	2.6e-05	0.000997346
KRT80	144501	-0.331263	2.6e-05	0.000997346
WDR90	197335	0.236648	2.61e-05	0.000997346
NDST1	3340	-0.277121	2.61e-05	0.000997346
SKIL	6498	0.277549	2.64e-05	0.0010085
RPGR	6103	0.291782	2.66e-05	0.00101479
BCAR3	8412	-0.317155	2.66e-05	0.00101619
SNX33	257364	-0.332437	2.68e-05	0.00102266
SGK3	23678	-0.322016	2.7e-05	0.00102929
PRRC2B	84726	-0.217687	2.72e-05	0.00103418
MISP	126353	-0.652924	2.74e-05	0.00103857
CSTF2	1478	-0.246502	2.74e-05	0.00103857
MICAL2	9645	0.21269	2.74e-05	0.00103857
LOC100288203	100288203	0.287846	2.74e-05	0.00103857
PAPSS1	9061	-0.220206	2.79e-05	0.00105653
LOC100507412	100507412	0.381876	2.8e-05	0.0010585
SRRM2	23524	0.0617908	2.8e-05	0.0010585
P4HB	5034	-0.0638987	2.85e-05	0.00107565
ANAPC2	29882	-0.233868	2.85e-05	0.00107565
PCSK9	255738	-0.713407	2.87e-05	0.00108136
APOL6	80830	0.242855	2.9e-05	0.00109221
CLPTM1L	81037	-0.25293	2.9e-05	0.00109221
JAGN1	84522	0.307029	2.92e-05	0.00109881
DNASE1L1	1774	-0.297825	2.96e-05	0.00110989
TSPYL2	64061	0.303344	3.08e-05	0.00115438
MRAS	22808	0.32712	3.11e-05	0.00116523
DHRS4L2	317749	-0.419715	3.12e-05	0.0011687
KCNAB3	9196	0.66569	3.15e-05	0.00117673
SMIM29	221491	0.348166	3.18e-05	0.00118669
ADAM22	53616	-0.419027	3.19e-05	0.00119148
CMBL	134147	-0.223209	3.26e-05	0.001214
LOC105371893	105371893	-0.714643	3.29e-05	0.00122664
PIK3CB	5291	0.247783	3.3e-05	0.00122865
RPN1	6184	0.261192	3.33e-05	0.00123861
CT83	203413	0.306265	3.34e-05	0.00123939
BRPF1	7862	0.32707	3.36e-05	0.00124462
MAD1L1	8379	-0.243958	3.36e-05	0.00124462
GOLM1	51280	-0.326113	3.47e-05	0.00128409
CCNG1	900	-0.23199	3.47e-05	0.00128567
BSN	8927	0.390733	3.51e-05	0.001299
RABEPK	10244	-0.255734	3.53e-05	0.00130267
LRRC20	55222	-0.313695	3.53e-05	0.0013033
ALG8	79053	-0.264066	3.57e-05	0.00131734
RNF216	54476	-0.311262	3.59e-05	0.00132278
PABPC1	26986	-0.225229	3.6e-05	0.00132391
JPH2	57158	-0.408877	3.65e-05	0.00134045
CDKN3	1033	-0.250991	3.68e-05	0.00135053
TBC1D2	55357	-0.419147	3.69e-05	0.00135288
RING1	6015	0.243769	3.69e-05	0.00135433
TRAK2	66008	-0.222495	3.7e-05	0.00135447
SERPINH1	871	-0.255303	3.71e-05	0.00135536
BLOC1S5	63915	0.271885	3.71e-05	0.00135536
MAFG-DT	92659	-0.395568	3.72e-05	0.00135718
UBAC1	10422	-0.247685	3.72e-05	0.00135718
VSIG10	54621	-0.287744	3.73e-05	0.00136082
CGN	57530	-0.361551	3.75e-05	0.0013662
CADM1	23705	0.756283	3.77e-05	0.00137098
SRGN	5552	0.303129	3.77e-05	0.00137098
ABCB1	5243	-0.637942	3.85e-05	0.0013996
ERAP2	64167	-0.229166	3.86e-05	0.00140205
SKA2	348235	-0.302832	4.01e-05	0.00145552
CALM2	805	-0.148403	4.06e-05	0.00147148
SORBS2	8470	-0.887869	4.09e-05	0.00148004
TRMT12	55039	-0.296876	4.11e-05	0.00148448
LOC112268438	112268438	-1.30546	4.12e-05	0.00148675
CTIF	9811	-0.278717	4.13e-05	0.00149119
RBM20	282996	-0.447284	4.14e-05	0.00149281
LMBR1L	55716	0.344868	4.15e-05	0.00149332
USP14	9097	0.187374	4.17e-05	0.0015015
TRIM6	117854	-0.561791	4.23e-05	0.00151967
HIP1	3092	-0.285871	4.24e-05	0.00152143
ERICH2	285141	0.6185	4.33e-05	0.0015555
SERPINB9	5272	-0.366028	4.4e-05	0.00157687
BPIFA2	140683	-1.97848	4.51e-05	0.00161476
HSD17B14	51171	0.334535	4.53e-05	0.0016216
PEX16	9409	0.289275	4.57e-05	0.00163425
LOC441666	441666	0.336164	4.63e-05	0.00165407
OBSL1	23363	-0.263707	4.66e-05	0.00166209
RC3H2	54542	-0.227715	4.7e-05	0.00167499
GGCT	79017	-0.268857	4.71e-05	0.00167929
F10	2159	-1.2181	4.74e-05	0.00168535
CRYBG3	131544	0.234257	4.74e-05	0.00168535
NDUFC2	4718	-0.229714	4.75e-05	0.00168763
AFAP1L1	134265	-0.269088	4.78e-05	0.0016951
MAGEL2	54551	4.35374	4.85e-05	0.00172047
LIN7C	55327	0.241518	4.86e-05	0.00172185
TNFRSF10B	8795	0.260302	4.89e-05	0.00172916
SLC31A2	1318	-0.49573	4.89e-05	0.00172916
RDX	5962	-0.323789	4.95e-05	0.00175065
LYPD6	130574	0.680813	5.03e-05	0.00177515
BRD1	23774	0.212084	5.06e-05	0.001784
WDR1	9948	-0.129957	5.07e-05	0.00178709
ARHGAP1	392	0.218636	5.09e-05	0.00179071
CDK19	23097	-0.237271	5.11e-05	0.0017988
ECEL1	9427	-1.51015	5.17e-05	0.00181836
LAMC2	3918	-0.5727	5.19e-05	0.00182276
CDKN2C	1031	-0.398212	5.2e-05	0.00182392
SAC3D1	29901	-0.264969	5.28e-05	0.00184924
LRP11	84918	-0.220843	5.28e-05	0.00184986
ALG3	10195	0.23885	5.3e-05	0.00185566
PCSK1N	27344	0.283974	5.31e-05	0.00185655
PPARG	5468	0.33204	5.33e-05	0.00186266
SLC25A24	29957	-0.285366	5.34e-05	0.00186364
TIMM8B	26521	-0.252401	5.36e-05	0.00186778
SOX7	83595	-0.297045	5.36e-05	0.00186778
MTCL1	23255	-0.275422	5.41e-05	0.00188229
SLU7	10569	0.216602	5.49e-05	0.00190638
TRMT10B	158234	0.273042	5.49e-05	0.00190638
DENND1A	57706	-0.2202	5.63e-05	0.00195437
TPP1	1200	0.306669	5.64e-05	0.00195686
MCM4	4173	-0.32512	5.65e-05	0.00195739
PYCARD	29108	-0.513121	5.68e-05	0.00196636
NOTCH1	4851	-0.298916	5.78e-05	0.00199991
BOK	666	-0.224512	5.81e-05	0.00200745
IRX3	79191	0.730853	5.82e-05	0.00201048
ZBTB38	253461	0.313006	5.89e-05	0.00203123
AASDHPPT	60496	-0.22571	5.92e-05	0.00203879
LOC729218	729218	0.276153	5.94e-05	0.002045
TGFB2	7042	-0.295036	6e-05	0.00206573
MORN4	118812	0.325468	6.01e-05	0.00206711
TARS3	123283	-0.292437	6.03e-05	0.00206984
STS	412	-0.277632	6.03e-05	0.0020701
RNF144B	255488	0.275934	6.04e-05	0.00207166
ZNF189	7743	-0.299412	6.1e-05	0.00208842
RNA45SN2	109864279	0.308635	6.1e-05	0.00208866
SIK3	23387	-0.274487	6.14e-05	0.0021008
USP43	124739	-0.343172	6.17e-05	0.0021093
BANF1	8815	-0.236844	6.2e-05	0.0021146
LONRF3	79836	0.496416	6.31e-05	0.00215114
CCDC88C	440193	-0.315796	6.34e-05	0.00215936
LINC01963	150967	-0.296226	6.34e-05	0.00215936
LDOC1	23641	-0.211246	6.35e-05	0.0021613
RDH10	157506	-0.396929	6.38e-05	0.00216893
GNG11	2791	-0.294689	6.43e-05	0.00218162
FAM120A	23196	-0.278295	6.53e-05	0.00221431
NBPF20	100288142	-0.205439	6.57e-05	0.00222842
SSBP3	23648	-0.301191	6.59e-05	0.00222891
ATP10A	57194	0.799319	6.59e-05	0.00222891
PLCG2	5336	0.570686	6.6e-05	0.00223046
SLC25A43	203427	-0.254073	6.6e-05	0.0022308
ELFN2	114794	-0.483354	6.65e-05	0.00224315
IGFBP1	3484	-0.329356	6.73e-05	0.00226952
ACER3	55331	-0.216723	6.75e-05	0.00227362
ASB6	140459	-0.230029	6.77e-05	0.00227985
DOLPP1	57171	-0.326254	6.8e-05	0.00228755
TUFT1	7286	-0.25453	6.83e-05	0.0022935
CARD19	84270	-0.344216	6.89e-05	0.00231164
BYSL	705	0.231348	6.93e-05	0.00232433
HOMER2	9455	0.249276	6.94e-05	0.00232448
SYCP2L	221711	0.284152	6.99e-05	0.00233996
FKBP14	55033	-0.237489	7e-05	0.00234238
CHCHD6	84303	0.272853	7.02e-05	0.00234495
SFXN5	94097	-0.261324	7.02e-05	0.00234495
HACD1	9200	-0.263952	7.03e-05	0.00234495
FAT1	2195	-0.341123	7.05e-05	0.00234992
BAHCC1	57597	-0.255675	7.06e-05	0.00235154
IFI35	3430	0.27713	7.12e-05	0.00237099
RHEX	440712	3.71868	7.15e-05	0.00237919
TIMM10B	26515	0.26654	7.19e-05	0.00238907
TENM2	57451	-0.96495	7.21e-05	0.00239323
MRPL16	54948	-0.20607	7.37e-05	0.00244482
CPOX	1371	0.230934	7.43e-05	0.00246283
CDC20	991	-0.240259	7.46e-05	0.0024708
CGNL1	84952	-0.672506	7.47e-05	0.00247257
ACOT13	55856	0.261554	7.61e-05	0.00251714
GRB14	2888	0.706934	7.62e-05	0.00251714
OR10A5	144124	5.84265	7.63e-05	0.00251714
TGFBR1	7046	-0.256237	7.65e-05	0.00252325
LRRC58	116064	0.317923	7.76e-05	0.00255724
NNT	23530	-0.207669	7.87e-05	0.00259157
CYRIB	51571	-0.21762	7.9e-05	0.00259785
LOC105379561	105379561	0.875219	7.98e-05	0.00262395
ANKS6	203286	-0.244777	8.01e-05	0.00263115
ULBP1	80329	0.275603	8.05e-05	0.00264093
EML6	400954	0.231811	8.07e-05	0.00264543
SCD	6319	0.232611	8.11e-05	0.002658
TRNT1	51095	0.288682	8.17e-05	0.00267498
GSTM3	2947	-0.251596	8.27e-05	0.00270535
STX11	8676	-0.396243	8.35e-05	0.00272793
NAA40	79829	-0.237303	8.36e-05	0.00273047
ARHGEF2	9181	0.409149	8.39e-05	0.00273667
MAPKAP1	79109	-0.302156	8.42e-05	0.00274337
ROCK1P1	727758	0.484075	8.47e-05	0.00275723
UHRF1BP1	54887	0.333495	8.49e-05	0.00276339
C9orf16	79095	-0.338191	8.55e-05	0.00277884
OLFML2A	169611	-0.385537	8.56e-05	0.00278066
MAP3K11	4296	-0.260028	8.58e-05	0.00278427
ATAT1	79969	0.420775	8.62e-05	0.00279665
PROSER3	148137	0.254752	8.76e-05	0.00283809
MED30	90390	-0.275136	8.92e-05	0.00288654
GSN	2934	-0.325224	9.02e-05	0.00291597
DNAJC13	23317	0.296639	9.02e-05	0.00291597
ZNF395	55893	-0.300319	9.09e-05	0.00293436
RNF150	57484	0.519712	9.13e-05	0.00294765
TNFSF12	8742	-0.322865	9.23e-05	0.00297466
EBF1	1879	0.388722	9.24e-05	0.00297629
RNA28SN3	109910382	0.325195	9.29e-05	0.00299065
DAGLA	747	0.367606	9.39e-05	0.00301922
ZBTB11-AS1	100009676	0.413714	9.49e-05	0.00304911
LOC107986598	107986598	2.99799	9.58e-05	0.00307649
PITPNC1	26207	-0.610787	9.6e-05	0.00307649
FAM86B3P	286042	0.369333	9.6e-05	0.00307649
ASMTL	8623	0.256131	9.6e-05	0.00307649
ARHGAP29	9411	-0.342253	9.64e-05	0.00308541
CRTC1	23373	0.290093	9.67e-05	0.00309199
RAB1B	81876	-0.236784	9.7e-05	0.0030969
LOC107985449	107985449	-0.698828	9.7e-05	0.0030969
DHFR2	200895	0.28241	9.72e-05	0.00310127
USP28	57646	-0.228453	9.8e-05	0.0031225
RNA45SN3	109910379	0.299599	9.83e-05	0.00313181
STX17	55014	-0.292955	9.92e-05	0.0031559
LINC01224	104472717	-0.381041	9.94e-05	0.00316125
HLA-DRB1	3123	0.366173	9.97e-05	0.00316732
EMILIN2	84034	-0.263834	0.000100287	0.00318376
RPA3	6119	-0.263644	0.000100461	0.00318669
TNS1	7145	0.554971	0.000100805	0.003195
EIF1B	10289	0.284863	0.000101163	0.00320378
BGN	633	0.832104	0.000101887	0.00322409
PABPC4L	132430	-0.488965	0.000102477	0.00323953
KBTBD2	25948	-0.20709	0.000102541	0.00323953
FAM83G	644815	-0.316763	0.000102636	0.0032399
TRIQK	286144	-0.384274	0.000103392	0.00326114
OXCT1	5019	-0.209706	0.000103544	0.00326331
QPRT	23475	0.240058	0.000103662	0.00326385
XAF1	54739	0.3064	0.000103728	0.00326385
INHBE	83729	1.23459	0.000103983	0.00326922
CXADR	1525	-0.265147	0.000104959	0.00329725
TRNP1	388610	0.506316	0.000105481	0.00331101
LOC112268261	112268261	0.493346	0.000105693	0.00331501
KRTAP2-4	85294	0.618963	0.000106092	0.00332483
CCDC14	64770	0.217915	0.000106205	0.00332572
SLCO3A1	28232	0.283951	0.000106615	0.00333589
SHCBP1	79801	-0.356081	0.000107084	0.00334787
LYPD6B	130576	0.722827	0.000109185	0.00341083
TOMM70	9868	0.29412	0.000109467	0.0034169
ABTB1	80325	0.417062	0.000109611	0.00341866
NFKBIE	4794	0.290216	0.000110391	0.00344025
FOSL2	2355	-0.212699	0.000110531	0.00344189
PLEKHA8	84725	-0.259819	0.000110712	0.00344432
NIM1K	167359	1.52353	0.000110822	0.00344432
ECH1	1891	-0.281764	0.000110874	0.00344432
STEAP1	26872	0.306574	0.000111688	0.00346685
IGF1R	3480	-0.259455	0.000112332	0.00348406
PTX3	5806	0.25844	0.000112937	0.00349835
SPSB1	80176	-0.348846	0.000112971	0.00349835
FBN1	2200	-0.368721	0.000113833	0.00352223
MTM1	4534	-0.245651	0.000115347	0.00356626
CCDC57	284001	0.252715	0.000117242	0.00362198
NAT10	55226	0.32171	0.000117602	0.00363023
TRAF2	7186	-0.206619	0.000118011	0.00363998
MCAM	4162	-0.194059	0.000118507	0.0036524
SDHAP1	255812	0.270867	0.000118648	0.00365389
SARDH	1757	-0.720713	0.00011967	0.00368038
LOC101928512	101928512	0.857238	0.000119697	0.00368038
RFPL4A	342931	-1.01778	0.000121075	0.00371936
SPOUT1	51490	-0.21523	0.000121155	0.00371936
CACFD1	11094	-0.484618	0.000121754	0.00373309
CEP20	123811	-0.235692	0.000121802	0.00373309
KDM2A	22992	-0.283081	0.000121889	0.00373309
LRRC8C	84230	-0.390656	0.00012235	0.00374427
PEA15	8682	-0.157272	0.000122628	0.00374984
C16orf74	404550	-0.762138	0.000123529	0.00377443
THAP6	152815	0.251037	0.00012454	0.00380237
MBOAT7	79143	-0.201196	0.000124745	0.00380565
LOC105373247	105373247	0.60622	0.000124858	0.00380613
C6orf132	647024	0.308775	0.000125462	0.00382155
DLC1	10395	0.242899	0.000125799	0.00382882
FDX1	2230	-0.26992	0.000126603	0.00385025
NT5E	4907	-0.285849	0.0001267	0.00385025
LOC105376512	105376512	1.08318	0.000126833	0.00385132
RNH1	6050	0.267064	0.000127054	0.00385501
DNAJC24	120526	0.282198	0.000127393	0.00386
SLC27A2	11001	0.804991	0.000127416	0.00386
ST6GALNAC5	81849	-0.93638	0.000127635	0.00386366
CCNJL	79616	-0.251725	0.000127922	0.00386934
SOX9	6662	-0.525805	0.000128633	0.00388783
ENTR1	10807	-0.22528	0.000128797	0.00388979
ZFAND2A	90637	-0.297524	0.000128929	0.00389076
STARD9	57519	-0.319218	0.000129191	0.00389566
WWC1	23286	-0.242706	0.00012958	0.00390438
LOC105372679	105372679	0.766924	0.000129851	0.00390953
MRPS10	55173	0.284808	0.000129977	0.00391033
FANCD2	2177	0.288135	0.000130116	0.0039109
BTN3A1	11119	0.28105	0.000130196	0.0039109
DYSF	8291	-0.310094	0.000131195	0.00393786
OPHN1	4983	-0.23064	0.000131373	0.00393999
LOC107986929	107986929	2.93023	0.000131468	0.00393999
WNT16	51384	0.322829	0.000131932	0.00395089
GJB2	2706	-0.657214	0.00013307	0.00398191
TADA3	10474	0.291905	0.000135228	0.00404339
LOC105373944	105373944	-0.465223	0.000135738	0.00405554
VCPIP1	80124	-0.211317	0.000136043	0.00406154
CDK5RAP2	55755	-0.28732	0.000139047	0.00414807
BCL9L	283149	-0.265197	0.000140033	0.00417428
SEC22A	26984	0.253174	0.000143297	0.00426833
PNMA2	10687	0.241121	0.000143875	0.00428228
H1-10	8971	0.304705	0.000144392	0.0042944
PKD1P1	339044	0.254444	0.000145045	0.00431055
SYNPO	11346	-0.305962	0.000145345	0.00431618
ZNF516	9658	0.401384	0.000146027	0.00433313
COL17A1	1308	-0.841206	0.000146175	0.00433423
XPA	7507	-0.329007	0.000146326	0.00433542
RAB38	23682	-0.533674	0.000146451	0.00433582
FLII	2314	-0.0938151	0.000146887	0.00434544
TWNK	56652	0.250483	0.000147032	0.00434644
LYSMD2	256586	-0.280749	0.000147179	0.0043475
JPH1	56704	-1.12689	0.000147803	0.0043603
CEP68	23177	0.224554	0.000147835	0.0043603
TMEM50B	757	-0.259956	0.000148203	0.00436785
MED22	6837	-0.192975	0.000148548	0.00437473
C1R	715	0.842622	0.000148766	0.00437783
GDF11	10220	-0.26885	0.00014926	0.00438908
CUL5	8065	-0.211883	0.000149393	0.00438968
FAM107A	11170	-0.61714	0.000149936	0.00440077
CD83	9308	0.392768	0.000149996	0.00440077
ANKRD13A	88455	-0.263415	0.000151259	0.00443451
TOR1A	1861	-0.207943	0.000151532	0.00443918
DPY19L4	286148	-0.223974	0.000151964	0.00444565
NFATC1	4772	0.583619	0.00015198	0.00444565
DHX58	79132	0.603299	0.000152523	0.00445696
LOC101927789	101927789	-0.307926	0.000152595	0.00445696
LY6K	54742	-0.226643	0.000152924	0.00446323
RALBP1	10928	-0.136765	0.000153424	0.00447448
PRXL2C	195827	-0.27833	0.000153893	0.00448482
CBR3	874	-0.283537	0.000154021	0.0044852
FGF2	2247	-0.295728	0.000154374	0.00449089
N4BP3	23138	0.644109	0.000154446	0.00449089
RAP2A	5911	-0.309913	0.000156409	0.00454298
GPSM2	29899	-0.226932	0.00015647	0.00454298
CIZ1	25792	-0.254538	0.000156918	0.00455261
SUN1	23353	-0.269535	0.000157047	0.00455297
CCDC126	90693	-0.403138	0.00015967	0.00462559
MRPL49	740	-0.212619	0.000160276	0.0046397
PTDSS1	9791	-0.33056	0.000160549	0.00464085
LOC652276	652276	0.30474	0.000160553	0.00464085
TSC1	7248	-0.228202	0.00016181	0.00467371
SHROOM2	357	0.642733	0.000164879	0.00475774
ERCC6L2	375748	-0.240658	0.000164963	0.00475774
MTUS1	57509	0.434532	0.00016549	0.00476942
MRPL2	51069	0.241899	0.000166862	0.00480543
SLC44A3-AS1	101928079	-0.343461	0.000167063	0.00480767
KLHL17	339451	0.293514	0.000167501	0.00481672
SAMD4A	23034	-0.217826	0.000168126	0.00483116
PHF21A	51317	0.276274	0.00016876	0.0048458
PSRC1	84722	-0.289047	0.000170758	0.00489958
PSAT1	29968	-0.248597	0.000171151	0.00490725
ARHGEF5	7984	0.229331	0.000171535	0.00491466
TUBA1C	84790	-0.178611	0.000173004	0.00495312
NTF4	4909	-0.441624	0.000173136	0.00495325
DNAJC19	131118	0.252318	0.000173514	0.00496045
WT1	7490	-0.379173	0.000174715	0.00499112
LOC102724250	102724250	-0.216244	0.000176884	0.00504939
GOLGA1	2800	-0.234357	0.000177204	0.00505484
TFDP2	7029	0.205873	0.000178082	0.00507619
GADD45A	1647	0.308184	0.000179192	0.0051041
N4BP1	9683	-0.271549	0.000179807	0.00511485
TST	7263	-0.279044	0.000179831	0.00511485
PYGL	5836	-0.303326	0.00017999	0.00511565
LEPROT	54741	-0.196511	0.000180306	0.00512089
KRTAP2-1	81872	0.858552	0.000181804	0.00515969
JUN	3725	-0.287372	0.000182234	0.00516815
RFK	55312	-0.221041	0.000183206	0.00519193
EXT2	2132	0.230667	0.00018403	0.00521152
SLC39A3	29985	0.217447	0.000184234	0.00521352
NPHP4	261734	0.276546	0.000184472	0.00521647
ARFGEF1	10565	-0.197543	0.000184678	0.00521851
EFR3B	22979	-0.459111	0.000185695	0.00524346
KIAA1522	57648	-0.338616	0.00018742	0.00528834
PKD1	5310	0.379411	0.000187587	0.00528924
SLC35D2	11046	-0.287971	0.000190474	0.00536679
GCNT2	2651	0.191132	0.000191199	0.00538333
ABT1	29777	0.200728	0.000191454	0.00538663
SPECC1	92521	-0.227805	0.000191695	0.00538723
CNTNAP1	8506	-0.35225	0.000191751	0.00538723
ARHGEF28	64283	-0.225516	0.000192565	0.0054062
COL9A2	1298	-0.575319	0.000193578	0.00543074
SYTL1	84958	0.766777	0.000193945	0.00543715
ZBTB4	57659	-0.257211	0.000194303	0.00544326
C5AR1	728	0.939762	0.000195262	0.00546622
LINC02693	339263	0.223565	0.000196171	0.00548774
DCPS	28960	-0.205753	0.000199087	0.00556531
LOC102724135	102724135	0.323425	0.000199846	0.00558105
DENND5A	23258	0.200653	0.000199935	0.00558105
ABHD17C	58489	-0.31521	0.000200647	0.00559448
RFTN1	23180	0.336998	0.000200703	0.00559448
MRPL47	57129	0.212956	0.000201339	0.00560553
PRKCA	5578	-0.282634	0.000201386	0.00560553
GNAI2	2771	-0.236699	0.000201818	0.00561355
LOC107986126	107986126	0.32941	0.000202249	0.00562154
MOB3B	79817	-0.851156	0.000202915	0.00563604
RFXAP	5994	0.287865	0.000203972	0.00566034
MIOS	54468	-0.199262	0.000204079	0.00566034
ATF4	468	0.129243	0.000204404	0.00566228
LOC107983979	107983979	0.842373	0.000204439	0.00566228
LRP5	4041	-0.29816	0.000206209	0.00570725
NECTIN1	5818	-0.248633	0.000206675	0.00571459
HS6ST2	90161	0.339297	0.000206766	0.00571459
LOC105369716	105369716	-5.74667	0.0002074	0.00572804
MAN1B1	11253	-0.196466	0.000208964	0.00576717
B2M	567	-0.149311	0.000209882	0.00578722
LDLRAP1	26119	-0.240613	0.000209987	0.00578722
CXorf38	159013	-0.20949	0.000211252	0.005818
ZNF431	170959	-0.282114	0.000211467	0.00581982
PRKAB2	5565	0.213948	0.000212123	0.00583375
NCOA7	135112	0.198992	0.000212898	0.00585095
PLEKHF2	79666	-0.278473	0.000213057	0.0058512
LOC105376187	105376187	1.00837	0.000214267	0.00588032
MRPL50	54534	-0.275703	0.000214851	0.00589218
SNX14	57231	-0.191506	0.000215172	0.00589686
WDR5	11091	-0.281786	0.000215337	0.00589723
ARPC4-TTLL3	100526693	0.251005	0.000217755	0.0059593
ACAD9	28976	0.222589	0.000218802	0.00598375
AHDC1	27245	-0.214016	0.000222623	0.006084
TPRA1	131601	0.235666	0.000223113	0.00609314
UBC	7316	0.100688	0.000224613	0.0061298
DOLK	22845	-0.256632	0.00022555	0.00615107
HMGN2	3151	-0.0622052	0.000225838	0.00615464
LINC00476	100128782	-0.308799	0.000228273	0.00621667
RPS13	6207	0.253137	0.000228511	0.00621881
FOSL1	8061	-0.223958	0.000228796	0.00621924
BMT2	154743	-0.273039	0.000228845	0.00621924
ZNF93	81931	0.260566	0.000230845	0.00626588
UNC13D	201294	-0.33719	0.000230882	0.00626588
TOR1B	27348	-0.218747	0.000231673	0.00628299
STAG1	10274	0.272821	0.000235272	0.00637616
MT1F	4494	-0.408522	0.000236227	0.00639762
LOC105372432	105372432	1.03122	0.000236855	0.00640797
RHBDF2	79651	0.249452	0.000237014	0.00640797
UBE2V2	7336	-0.204844	0.000237173	0.00640797
MLPH	79083	-0.197058	0.000237386	0.00640797
FUBP3	8939	-0.27192	0.00023743	0.00640797
SAMD5	389432	0.436757	0.000238026	0.00641963
ST6GALNAC2	10610	-0.502988	0.000238897	0.00643868
TPBG	7162	-0.248412	0.000240979	0.00648945
KPNA2	3838	-0.221892	0.000241113	0.00648945
LSG1	55341	0.234807	0.000241553	0.00649682
CAPN12	147968	-0.270074	0.000242569	0.00651966
SPTY2D1	144108	0.226309	0.000242767	0.00652051
MED8	112950	0.200398	0.000243765	0.00654261
EIF3M	10480	0.299438	0.000244053	0.00654261
ANKRD11	29123	0.240482	0.000244092	0.00654261
ATP6V0A4	50617	-0.669968	0.000244559	0.00654745
SH3KBP1	30011	0.185132	0.000244608	0.00654745
LPIN1	23175	0.189155	0.000245023	0.00655033
SPAG1	6674	-0.256303	0.000245051	0.00655033
TRAFD1	10906	-0.226685	0.000246022	0.0065718
GET4	51608	-0.220484	0.0002463	0.00657472
LINC01586	101929743	0.993758	0.000246626	0.00657895
LOC105377219	105377219	1.68309	0.000247873	0.00660702
UNC5B	219699	0.779069	0.000248017	0.00660702
RNF125	54941	0.248266	0.000249481	0.0066415
AHNAK2	113146	-0.217005	0.000250175	0.00665545
CRY2	1408	0.305306	0.000252366	0.00670915
STARD4	134429	-0.205926	0.000252782	0.00671565
ABCD3	5825	-0.230201	0.000256004	0.00679663
SLC33A1	9197	0.193855	0.000256435	0.00680344
DECR2	26063	-0.272994	0.000257582	0.00682924
SMIM3	85027	-0.497747	0.000258025	0.00683634
TUBB3	10381	-0.22936	0.000259032	0.00685839
SLC25A22	79751	0.278979	0.000260309	0.00688754
LOC90246	90246	-0.445318	0.000261879	0.00692437
IGFBP6	3489	-0.516456	0.000262516	0.00693543
COL6A2	1292	0.405367	0.000262652	0.00693543
DUXAP9	503638	0.637013	0.000263575	0.0069551
C1QTNF1-AS1	100507410	1.87951	0.000265312	0.00699621
UBXN7	26043	0.224068	0.000265751	0.00700307
NEU1	4758	0.203078	0.000266447	0.00701668
ZNF773	374928	0.239317	0.000266816	0.00702167
PTK2	5747	-0.276337	0.000267069	0.0070236
ABHD17B	51104	-0.271346	0.000268841	0.00706543
MRPL3	11222	0.278934	0.000269299	0.00707272
DPM2	8818	-0.228953	0.000270103	0.00708906
ITGA4	3676	-0.348357	0.000272437	0.00714479
WDR45	11152	0.211949	0.000272656	0.00714479
LINC00632	286411	0.678049	0.000272774	0.00714479
ULBP2	80328	-0.252294	0.000273124	0.00714914
NUP188	23511	-0.289245	0.000274866	0.00718992
MACROD1	28992	-0.237381	0.000275943	0.00720866
EPGN	255324	0.859374	0.000275951	0.00720866
CDC27P9	102723570	2.10736	0.000276706	0.00722357
SLC16A2	6567	-0.228546	0.000277231	0.00723244
NOD1	10392	-0.285695	0.000279819	0.00729508
PTK7	5754	-0.229059	0.000280398	0.00730531
RTL8B	441518	-0.252514	0.000281515	0.00732951
LOC105377095	105377095	1.90012	0.000282025	0.00733791
ID4	3400	-0.7421	0.000283021	0.00735892
CCNL1	57018	0.197939	0.000285237	0.0074116
CPEB1	64506	0.289232	0.000285827	0.00742121
PAX6	5080	0.30048	0.000285986	0.00742121
KCNIP1-AS1	105377716	1.47712	0.000287412	0.00745326
GABARAPL1	23710	0.230411	0.000287993	0.00746336
APIP	51074	0.246779	0.00028911	0.00748736
ADAM9	8754	-0.217422	0.000290198	0.00751056
DEK	7913	0.142448	0.000290623	0.00751657
FNDC10	643988	-0.743804	0.000291216	0.00752344
ASF1B	55723	-0.290913	0.00029138	0.00752344
PKP3	11187	0.332233	0.000291466	0.00752344
PPP1CA	5499	-0.255559	0.000292127	0.00753552
FCSK	197258	0.245136	0.000292669	0.0075427
LOC107986205	107986205	-1.58002	0.000292791	0.0075427
TRIM41	90933	0.203257	0.000294172	0.00757327
BVES	11149	-0.378091	0.000294834	0.00758531
COBL	23242	0.752821	0.000295761	0.00760417
AP1AR	55435	0.194583	0.000296113	0.00760823
TCF21	6943	1.33682	0.000298484	0.00765906
METTL4	64863	0.212473	0.000298806	0.0076623
GRK3	157	0.202621	0.000299587	0.00767727
APOBEC3G	60489	0.309548	0.000300457	0.00769453
KIAA1217	56243	0.337133	0.000302044	0.0077301
WASF3	10810	-0.301064	0.000302541	0.00773776
CREBRF	153222	0.319569	0.000305192	0.00780046
VGLL4	9686	0.229429	0.000306497	0.00782578
LHX4	89884	-0.319004	0.000306583	0.00782578
ACP7	390928	0.384232	0.000307004	0.0078314
DIS3L	115752	-0.200086	0.000308617	0.00786741
ZNF587	84914	0.228466	0.000309273	0.007879
LOC102723663	102723663	0.262131	0.000311858	0.00793968
XKR6	286046	0.32975	0.00031415	0.00799283
SDR16C5	195814	1.05223	0.000315676	0.00802644
PTER	9317	0.233336	0.00031685	0.00805105
IRGC	56269	2.69537	0.000318853	0.00809666
EMC2	9694	-0.218842	0.000320887	0.00814303
IER5	51278	-0.213011	0.000321647	0.00815702
AVL9	23080	-0.182949	0.000322523	0.00817392
NIPBL-DT	646719	0.241546	0.000322819	0.00817614
LOC105376237	105376237	0.627967	0.000324026	0.00819624
POLRMT	5442	0.208777	0.000324032	0.00819624
LOC105375903	105375903	-5.68803	0.000326842	0.00826196
RASA2	5922	0.25413	0.000328324	0.00829405
SIRT3	23410	0.253124	0.00032957	0.00832015
ATP5IF1	93974	-0.233852	0.000331242	0.0083533
ATG3	64422	0.295457	0.00033131	0.0083533
TMEM220	388335	-0.303064	0.000332271	0.00837212
CLIC4	25932	-0.0688524	0.000332508	0.0083727
TRIM7	81786	-0.313332	0.000333461	0.00839128
LOC105376789	105376789	0.926665	0.000336292	0.00845708
TFAP2C	7022	-0.266029	0.000338386	0.00850426
ZBTB34	403341	-0.283953	0.000338738	0.00850513
PEBP1	5037	-0.230649	0.000338856	0.00850513
LOC105378936	105378936	0.408918	0.000339371	0.0085126
LOC107986523	107986523	1.15931	0.000339795	0.00851775
RYK	6259	0.266476	0.000343549	0.00860635
LOC105372348	105372348	0.744489	0.000344242	0.00861819
EPAS1	2034	-0.289158	0.000349249	0.00873351
AHNAK	79026	-0.235738	0.000349296	0.00873351
TMEM68	137695	-0.251413	0.000349936	0.00874393
FBXL18	80028	-0.221039	0.000350857	0.00876133
TUT7	79670	-0.259719	0.000351443	0.00877037
SETMAR	6419	0.252263	0.000353213	0.00880891
CTR9	9646	0.284419	0.000354257	0.00882932
MMP14	4323	-0.332727	0.000355105	0.00883988
HIP1R	9026	0.269842	0.000355133	0.00883988
SURF2	6835	-0.244325	0.000355786	0.0088505
EMC3	55831	0.292163	0.000356069	0.0088519
NDUFS8	4728	-0.199478	0.000358259	0.00890068
ZMYND19	116225	-0.276877	0.000359981	0.00893778
PODXL2	50512	0.25821	0.000360553	0.00894629
LOC105372361	105372361	1.23879	0.000361968	0.0089757
MCM2	4171	0.266312	0.000362643	0.00898673
TMEM106B	54664	-0.185586	0.000362979	0.00898936
PGK1	5230	-0.109148	0.000366079	0.00905688
MUC5B	727897	1.01955	0.000366169	0.00905688
ARHGEF12	23365	-0.236418	0.000367536	0.00908496
NTMT1	28989	-0.226722	0.000370302	0.00914755
HTRA3	94031	-0.445167	0.000371242	0.00916497
FBXO3	26273	0.230432	0.000372784	0.00919722
LOC107985460	107985460	-5.54355	0.000373597	0.00921147
POU2F2	5452	0.37261	0.000373961	0.00921464
LOC105376956	105376956	1.01657	0.000374833	0.00923028
LINC01996	400568	1.79635	0.00037563	0.00924409
ABCC1	4363	-0.200374	0.000376269	0.009254
ZC3H3	23144	-0.198198	0.000381449	0.0093755
PLAC8	51316	-0.292491	0.000384122	0.00943526
LONP2	83752	-0.197654	0.000389223	0.00955454
PLCB4	5332	0.539351	0.0003925	0.00962895
CCDC3	83643	0.57247	0.00039453	0.00967266
PDE9A	5152	-0.259836	0.000398579	0.00976582
POLE3	54107	-0.358871	0.000403147	0.00987155
SLC7A11	23657	0.219846	0.000403637	0.00987736
ITPR1-DT	100996539	0.896173	0.000404907	0.00990223
NLGN2	57555	-0.290748	0.000406073	0.00992453
ESYT1	23344	-0.246151	0.000407174	0.00994523
EAF1	85403	0.272928	0.000407675	0.00995124
ARHGEF19	128272	-0.514358	0.000408504	0.00996526
RBM7	10179	-0.228622	0.00040962	0.00998625
CAVIN4	347273	-0.687237	0.000410131	0.00999248
BRSK2	9024	0.506823	0.000411634	0.0100228
INTS8	55656	-0.219294	0.000413435	0.0100604
LINC02864	400655	0.261232	0.00041713	0.010144
RHCE	6006	-0.262746	0.00041775	0.0101528
HDAC9	9734	0.322079	0.000418089	0.0101547
C20orf197	284756	-0.957351	0.000419306	0.0101779
PLAG1	5324	0.33145	0.000419665	0.0101803
ZNF148	7707	0.179758	0.000420331	0.0101902
FSD1	79187	0.531802	0.000420856	0.0101966
NUP98	4928	0.230001	0.000424679	0.0102828
SPIDR	23514	-0.212874	0.000425829	0.0103043
SHANK3	85358	0.255699	0.000429461	0.0103857
TRIML2	205860	0.49283	0.000430034	0.0103932
COG3	83548	-0.228627	0.000430598	0.0104004
RNF24	11237	-0.291826	0.000431348	0.010412
C12orf75	387882	-0.20197	0.000434431	0.01048
IGDCC4	57722	-0.39746	0.000438665	0.0105756
RYR2	6262	1.33141	0.000440158	0.010605
CCND1	595	-0.278819	0.000443044	0.0106639
MIGA2	84895	-0.276457	0.000443145	0.0106639
CCDC9B	388115	-0.27273	0.00044403	0.0106786
ZNF33B	7582	0.209412	0.000444411	0.0106812
TUBGCP6	85378	0.257427	0.000445887	0.0107101
CALB2	794	0.910025	0.000447563	0.0107437
NIBAN2	64855	-0.155653	0.000448618	0.0107624
H4C3	8364	0.97403	0.000449243	0.0107708
SLC1A3	6507	0.735498	0.000451053	0.0108076
PDLIM5	10611	-0.191803	0.000452019	0.0108241
KAT14	57325	-0.224741	0.000454474	0.0108762
PDXK	8566	-0.183572	0.00046154	0.0110385
ARMC8	25852	0.212202	0.000462127	0.0110458
ERVMER34-1	100288413	-0.685135	0.000463916	0.0110818
SLC39A1	27173	-0.247813	0.000464399	0.0110866
ISCA1	81689	-0.252084	0.000467249	0.0111478
LOC105377947	105377947	2.51309	0.000468353	0.0111673
LOC105377023	105377023	0.242286	0.000471264	0.0112296
ANKRD13D	338692	-0.255639	0.000471541	0.0112296
MOCOS	55034	0.248941	0.000478714	0.0113935
IRAK1BP1	134728	0.247067	0.000481891	0.0114622
CELF1	10658	0.25838	0.000483964	0.0115044
DNHD1	144132	0.311242	0.000487136	0.0115728
KIAA1958	158405	-0.264319	0.000489101	0.0116124
FRAS1	80144	0.191731	0.00049045	0.0116374
DTX2	113878	-0.197378	0.000493881	0.0117117
ALKBH3	221120	0.241114	0.000494454	0.0117182
PPP1R21	129285	-0.232474	0.000494775	0.0117187
TLCD5	219902	-0.253652	0.000496713	0.0117575
LOC105375382	105375382	0.882677	0.000497814	0.0117728
PCYOX1	51449	-0.219901	0.000509276	0.012033
KANTR	102723508	0.182164	0.000509967	0.012042
CERK	64781	-0.255059	0.000510607	0.0120498
ZNF24	7572	0.18363	0.000513661	0.0121146
XRCC3	7517	-0.190416	0.000518857	0.0122297
ANKRD42	338699	-0.29401	0.000520693	0.0122656
DZIP3	9666	0.22306	0.000525189	0.012362
SLC9A7	84679	0.217833	0.000525416	0.012362
HIKESHI	51501	-0.29795	0.000527864	0.0124121
CRB3	92359	1.14146	0.000528639	0.0124229
SLC3A2	6520	-0.0793529	0.000529404	0.0124333
HOXB9	3219	0.212336	0.000530124	0.0124428
MTHFD2	10797	0.154557	0.000533038	0.0125012
POLR1C	9533	0.2278	0.000533252	0.0125012
RABL6	55684	-0.239364	0.000533679	0.0125037
LOC107986337	107986337	5.36879	0.000534378	0.0125126
TCF7L1	83439	-0.420102	0.000539367	0.0126218
CERS2	29956	-0.150007	0.000539887	0.0126264
PCDHA10	56139	0.326446	0.000540238	0.0126271
CPQ	10404	-1.1914	0.000544172	0.0127114
LRCH3	84859	0.183714	0.000544819	0.0127189
POLR2H	5437	0.189228	0.000545158	0.0127193
CENPP	401541	-0.3635	0.000549241	0.012801
DPH7	92715	-0.218631	0.000549436	0.012801
BMP6	654	0.66001	0.000549642	0.012801
S100A13	6284	-0.221186	0.000552069	0.0128498
LINC01783	100132147	1.44074	0.000557813	0.0129758
AP5Z1	9907	-0.224312	0.000562627	0.01308
TNNT2	7139	-0.891495	0.000565385	0.0131363
ATP5F1D	513	-0.18104	0.000566681	0.0131516
LINC02002	105371595	0.686375	0.000566716	0.0131516
LOC102723458	102723458	0.652619	0.000567177	0.0131545
LOC284412	284412	-0.316584	0.000567943	0.0131644
ADAMTS6	11174	0.290897	0.000572055	0.0132474
CHEK1	1111	-0.186473	0.000572537	0.0132474
IRF7	3665	0.536128	0.000572541	0.0132474
CACHD1	57685	0.238885	0.000576482	0.0133307
MAPK8IP1	9479	0.480491	0.000583978	0.0134961
NCBP2AS2	152217	0.28152	0.000587168	0.0135618
NUMA1	4926	-0.206205	0.000588607	0.013587
EDIL3	10085	-0.253679	0.000591582	0.0136476
IL17RE	132014	0.605748	0.000592534	0.0136615
CTNND1	1500	-0.207007	0.000596566	0.0137422
MAP7D3	79649	-0.298832	0.00059674	0.0137422
ARHGAP39	80728	-0.207201	0.000598843	0.0137826
NSMAF	8439	-0.189878	0.000601792	0.0138423
RCN1	5954	0.229025	0.000602669	0.0138543
OARD1	221443	0.243702	0.000603454	0.0138642
NSUN7	79730	-0.532487	0.00060898	0.0139829
HOXA2	3199	-0.505567	0.000610805	0.0140095
AADACL4	343066	3.33821	0.000610855	0.0140095
RPS6KA4	8986	-0.271282	0.000614215	0.0140783
TUBE1	51175	0.190211	0.000614593	0.0140787
MTFR1	9650	-0.195761	0.000615257	0.0140857
STBD1	8987	-0.293773	0.000616184	0.0140986
NDUFS3	4722	0.222194	0.000624617	0.0142832
STK33	65975	0.279566	0.00062565	0.0142972
MEA1	4201	0.204361	0.000626398	0.0142972
MYD88	4615	-0.259229	0.000626684	0.0142972
UCP2	7351	-0.258507	0.00062669	0.0142972
SLC44A2	57153	-0.261584	0.000633014	0.0144282
PDCD4	27250	0.247867	0.000633172	0.0144282
MRPL23	6150	0.241996	0.000636653	0.0144991
ME3	10873	-0.22576	0.000637883	0.0145186
LOC105376514	105376514	2.24322	0.000638369	0.0145212
LSM1	27257	-0.248177	0.000641331	0.0145701
RGS9	8787	-0.7825	0.000641567	0.0145701
GATA6	2627	0.665507	0.000641638	0.0145701
LONP1	9361	0.270571	0.000642181	0.014574
CDK9	1025	-0.184144	0.000642687	0.014577
LEF1	51176	0.246163	0.000643573	0.0145876
NBPF14	25832	-0.180058	0.000643902	0.0145876
RNF144A	9781	0.528886	0.000644507	0.0145929
RTL10	79680	-0.221487	0.000652832	0.0147728
LOC105371063	105371063	-0.71145	0.000653428	0.014777
TES	26136	0.265574	0.000653995	0.014777
POU5F1P5	100009667	5.34748	0.000654426	0.014777
ATP5MG	10632	-0.269858	0.000654528	0.014777
MED16	10025	0.183184	0.000654968	0.0147784
RAB43	339122	0.23515	0.000655881	0.0147885
CAMK1D	57118	-0.205105	0.000656375	0.0147885
FGFBP3	143282	0.52689	0.000656553	0.0147885
UAP1	6675	-0.0520597	0.000659255	0.0148335
B3GALT6	126792	-0.207802	0.000659309	0.0148335
ARHGEF10	9639	-0.189326	0.000660634	0.0148462
PRSS12	8492	-0.526437	0.000661506	0.0148573
RPS14	6208	-0.0891253	0.000662298	0.0148665
IL13RA1	3597	-0.302072	0.000663272	0.0148698
PXK	54899	0.331915	0.000663576	0.0148698
NTAN1	123803	-0.210074	0.000663584	0.0148698
LOC105372087	105372087	2.98487	0.00066416	0.0148741
CEP72	55722	0.196167	0.000667684	0.0149445
RMDN1	51115	-0.184975	0.000670323	0.014995
GAB2	9846	-0.266732	0.000674604	0.0150821
LOC105375812	105375812	2.81189	0.000678059	0.0151507
SLC39A8	64116	-0.275593	0.00068214	0.0152332
UTRN	7402	-0.279171	0.000683431	0.0152496
ABHD5	51099	-0.231151	0.000683655	0.0152496
LOC102723765	102723765	-1.54668	0.000686909	0.015312
LOC105374010	105374010	0.683945	0.000687239	0.015312
TP53I13	90313	-0.315645	0.000689076	0.0153442
SERPINB7	8710	0.302642	0.000691219	0.0153832
HIPK3	10114	0.219316	0.000695356	0.0154664
XYLB	9942	0.20919	0.000699028	0.0155393
TSPAN12	23554	-0.420158	0.000700457	0.0155622
GOLGA2P11	255180	2.03928	0.000701952	0.0155865
VPS13B	157680	-0.238158	0.000702821	0.015597
MMP1	4312	-0.983298	0.000706572	0.0156713
LIMS2	55679	-0.265392	0.000707992	0.0156939
TPM1	7168	-0.234234	0.000710938	0.0157503
PTPRC	5788	1.16768	0.000713512	0.0157983
WTIP	126374	-0.190296	0.000716993	0.0158664
SPOCD1	90853	0.680556	0.000717845	0.0158763
TATDN2	9797	0.249629	0.000718382	0.0158791
PATL1	219988	-0.268833	0.000718787	0.0158791
ENDOD1	23052	-0.23737	0.000722659	0.0159556
SEMA3F	6405	-0.333492	0.000723185	0.0159583
MARCHF3	115123	-0.419477	0.000727282	0.0160396
ABRAXAS1	84142	-0.234062	0.000728933	0.0160669
ALG5	29880	-0.208986	0.000734284	0.0161758
DISP2	85455	-0.260903	0.000735265	0.0161883
ZCCHC7	84186	0.228342	0.000738645	0.0162535
MAP7	9053	0.612072	0.000740476	0.0162846
OR2AG2	338755	1.18095	0.000748734	0.016457
ASPN	54829	1.87311	0.00075167	0.0165122
SRD5A1	6715	-0.187979	0.00075292	0.0165304
ACOX3	8310	-0.246728	0.000753858	0.0165417
RIMKLB	57494	0.212071	0.000757432	0.0166108
SH3BP5L	80851	-0.25173	0.000762252	0.0167071
SLC39A14	23516	0.265295	0.000764439	0.016745
MRNIP	51149	0.329901	0.000764836	0.016745
BRMS1	25855	-0.195433	0.00077673	0.0169959
LRATD2	157638	0.529289	0.000777507	0.0170034
SLC6A16	28968	0.926143	0.000782415	0.0171011
KIF26A	26153	0.440356	0.000785977	0.0171694
TOP2A	7153	-0.166623	0.000786841	0.0171751
SIGIRR	59307	-0.983352	0.00078712	0.0171751
KCTD14	65987	-0.303683	0.000790281	0.0172166
DGKZ	8525	0.208457	0.000790306	0.0172166
ZNF556	80032	0.33988	0.00079034	0.0172166
MIER1	57708	-0.17751	0.000799437	0.017405
GCH1	2643	0.264171	0.000801889	0.0174487
SDHAP2	727956	0.285616	0.000808058	0.0175731
THAP9-AS1	100499177	0.186932	0.000812996	0.0176707
NCS1	23413	-0.195486	0.000813996	0.0176826
CNBP	7555	0.187757	0.000822514	0.0178577
BLVRB	645	0.227849	0.000826835	0.0179415
TNFAIP2	7127	-0.354076	0.000833864	0.018084
ARSD	414	-0.216065	0.000835593	0.0181089
SLFN12	55106	-0.305269	0.000835936	0.0181089
MACIR	90355	-0.189063	0.000841181	0.0182057
HRAT5	102467073	-3.29105	0.000841477	0.0182057
ADORA1	134	0.621577	0.000841806	0.0182057
A2M-AS1	144571	0.97622	0.000844391	0.0182515
RFPL4AL1	729974	-1.72026	0.00084637	0.0182842
EXD3	54932	-0.4122	0.000852559	0.0183979
CCL4L2	9560	5.24093	0.000852574	0.0183979
DUSP22	56940	0.243858	0.000857459	0.0184931
TTLL3	26140	0.354017	0.000858077	0.0184937
DPP3	10072	-0.196831	0.000858434	0.0184937
QSER1	79832	0.272435	0.000860826	0.018535
OSCAR	126014	-0.727145	0.000862502	0.0185609
VAMP8	8673	-0.307865	0.000866694	0.0186408
LOC107986767	107986767	2.88911	0.000867335	0.0186444
LAMTOR2	28956	-0.19337	0.000874033	0.018778
CYP27A1	1593	-0.290915	0.000876642	0.0188191
NR1H3	10062	0.426496	0.00087691	0.0188191
NPC1	4864	0.235633	0.000877966	0.0188314
CAPN1	823	-0.253038	0.000878983	0.0188429
ANO6	196527	-0.203362	0.000881862	0.0188943
HHEX	3087	-0.314705	0.000883734	0.018924
LOC202181	202181	-0.699996	0.000884802	0.0189365
USP27X-AS1	158572	0.61525	0.000886174	0.0189443
SLC35F6	54978	-0.186855	0.00088647	0.0189443
LOC105373095	105373095	0.227891	0.000886747	0.0189443
PGM3	5238	-0.179385	0.000887361	0.0189443
SEC61G	23480	-0.167598	0.000887592	0.0189443
PAPPA	5069	0.383652	0.000889011	0.0189484
LOC100506100	100506100	-0.680832	0.00088919	0.0189484
ARL14EP	120534	0.229038	0.000889236	0.0189484
CPNE3	8895	-0.257026	0.000893279	0.0190242
CPEB4	80315	0.25604	0.000894424	0.0190382
TAF2	6873	-0.177715	0.000896662	0.0190754
LOC105375947	105375947	5.71219	0.00089753	0.0190835
ZXDB	158586	0.206266	0.000903904	0.0192086
ERBIN	55914	-0.222782	0.000907176	0.0192676
PRXL2A	84293	0.179663	0.000907752	0.0192694
VSTM2L	128434	-0.515905	0.000908478	0.0192743
DOCK3	1795	0.232948	0.000910624	0.0193094
VARS1	7407	0.228829	0.000911118	0.0193094
POLA2	23649	-0.227938	0.000913894	0.0193573
SLITRK5	26050	-0.246379	0.000914372	0.0193573
MTDH	92140	-0.206767	0.000917404	0.019411
LOC105379506	105379506	1.06671	0.000922815	0.0194918
NFRKB	4798	-0.187424	0.000922921	0.0194918
BEND2	139105	0.701024	0.000923556	0.0194918
BASP1-AS1	285696	0.533222	0.000923718	0.0194918
ARTN	9048	-0.488843	0.000929882	0.0196113
POLD3	10714	-0.19992	0.000930551	0.0196148
POFUT2	23275	0.191694	0.000931212	0.0196182
PRPS1	5631	-0.309353	0.000932582	0.0196365
LOC105371912	105371912	0.316735	0.000934357	0.0196633
LOC105373776	105373776	2.81865	0.000936241	0.0196923
CALCOCO2	10241	0.196926	0.000941683	0.0197961
SIAH1	6477	-0.204127	0.000948816	0.0199353
NAP1L4	4676	0.246379	0.000950367	0.0199572
LIPE	3991	-0.450689	0.000956214	0.0200692
KHDRBS3	10656	-0.285664	0.00095836	0.0200942
YAP1	10413	-0.22416	0.000958435	0.0200942
TRIM47	91107	0.19321	0.000959878	0.0201084
LOC105373137	105373137	-1.98825	0.000960139	0.0201084
FADS3	3995	-0.214223	0.000963285	0.0201635
LPAR1	1902	-0.304382	0.000965367	0.0201962
MICOS10-NBL1	100532736	-0.349617	0.000967575	0.0202316
GNB1	2782	-0.109969	0.000969195	0.0202479
BTBD17	388419	2.03792	0.000969391	0.0202479
NCK2	8440	-0.213299	0.000971782	0.020287
LOC105369402	105369402	0.71701	0.000973571	0.0203135
RECQL4	9401	-0.173983	0.000975989	0.0203531
LOC105369908	105369908	0.6941	0.000976842	0.02036
RMDN3	55177	-0.212823	0.000980578	0.020427
TFG	10342	0.249724	0.00098281	0.0204626
NSMF	26012	-0.211602	0.000989606	0.0205931
MT1M	4499	-0.581043	0.000990181	0.0205941
ANKRD46	157567	-0.310089	0.000998719	0.0207606
FGFR4	2264	0.474987	0.00100235	0.0208251
CTDSPL	10217	-0.185179	0.00100338	0.0208354
LOC105375124	105375124	0.941234	0.00100501	0.0208581
CKLF	51192	-0.192235	0.00101157	0.0209831
CEBPB-AS1	101927559	0.364012	0.00101381	0.0210184
RALGDS	5900	-0.209767	0.00102013	0.0211308
TMEM216	51259	-0.275686	0.00102031	0.0211308
EMP1	2012	0.253946	0.0010227	0.021169
GNA11	2767	-0.242324	0.00102511	0.0212077
IRAK2	3656	0.25006	0.00102587	0.0212121
FURIN	5045	-0.178873	0.00102809	0.0212436
SLC12A5	57468	0.926355	0.00102848	0.0212436
MAGEF1	64110	0.185958	0.00103701	0.0214085
NID1	4811	-0.268262	0.00103817	0.0214211
JMJD6	23210	-0.195261	0.0010488	0.0216272
MOB1B	92597	-0.187898	0.00104926	0.0216272
RPS12	6206	0.0524855	0.00105166	0.0216651
ZBTB20	26137	0.26603	0.00105631	0.0217495
SNORA78	677844	2.29072	0.00106086	0.0218317
SCARNA8	677776	5.3168	0.00106638	0.021928
FNDC7	163479	5.39852	0.00106666	0.021928
TAX1BP1	8887	-0.233563	0.00106892	0.0219554
LINC00707	100507127	0.914438	0.00106932	0.0219554
LOC100505942	100505942	-0.753158	0.00107063	0.0219554
ZBTB44	29068	-0.169253	0.00107073	0.0219554
LOC107986156	107986156	2.37477	0.0010708	0.0219554
RYR1	6261	0.647944	0.00107446	0.0220111
SBF2	81846	0.242259	0.00107465	0.0220111
TMEM154	201799	0.27877	0.00107686	0.0220449
KCTD4	386618	0.539094	0.00107938	0.0220758
BRD3	8019	-0.195094	0.0010795	0.0220758
CASTOR2	729438	-0.215239	0.00108055	0.0220857
IDNK	414328	-0.463745	0.00108464	0.0221395
ABHD14B	84836	0.188561	0.00108483	0.0221395
TCF4	6925	0.577031	0.00108488	0.0221395
SPRED2	200734	0.214346	0.00108629	0.0221567
LEMD2	221496	0.189753	0.00108836	0.0221873
COX8A	1351	-0.265709	0.00108932	0.0221907
SYNE1	23345	0.189603	0.00108966	0.0221907
SEPTIN8	23176	-0.187585	0.0010971	0.0223306
VPS28	51160	-0.22097	0.00110129	0.0224043
RUNX2	860	0.243709	0.00110238	0.0224148
RBPMS	11030	0.622096	0.00110463	0.0224488
TBC1D12	23232	-0.245453	0.00110922	0.0225261
RABL3	285282	0.203396	0.00110959	0.0225261
SNORD33	26818	1.04784	0.00111142	0.0225516
FAM171A1	221061	-0.203279	0.00111239	0.0225567
ACTR2	10097	-0.0790165	0.00111283	0.0225567
AADAT	51166	0.275758	0.00111344	0.0225574
PIK3C2B	5287	0.263226	0.00111548	0.022587
CD109	135228	-0.220738	0.00111687	0.0226034
ZFYVE21	79038	-0.201347	0.00112041	0.0226634
GAPVD1	26130	-0.258676	0.00112536	0.0227438
NDFIP2	54602	-0.175202	0.00112555	0.0227438
DMD	1756	0.877055	0.001128	0.0227816
LINC01351	101929120	2.32511	0.00113466	0.0229042
LOC101928359	101928359	3.26206	0.0011423	0.0230465
TCEAL1	9338	-0.249375	0.00114442	0.0230767
LINC02605	112935892	1.18427	0.00114498	0.0230767
CENPM	79019	-0.202335	0.00115295	0.0232253
OSBPL11	114885	0.194928	0.00116023	0.02336
LOC101927711	101927711	2.78657	0.00116238	0.0233768
SLC29A3	55315	0.606935	0.00116244	0.0233768
AKAP7	9465	0.281844	0.00116286	0.0233768
UBA3	9039	-0.171823	0.00116537	0.0234153
COL26A1	136227	-0.628105	0.00117023	0.0235008
INAFM2	100505573	-0.289529	0.00117217	0.0235277
CAPNS1	826	-0.206526	0.00117479	0.0235682
ZBTB42	100128927	-0.476126	0.00117577	0.0235756
SEC61A1	29927	0.179396	0.00117976	0.0236363
UCK1	83549	-0.213949	0.00118026	0.0236363
DBR1	51163	0.241776	0.0011806	0.0236363
POLQ	10721	0.223015	0.00118469	0.023706
CCNO	10309	-0.372348	0.00118543	0.0237087
ZDHHC5	25921	-0.243162	0.00118662	0.0237203
TEX264	51368	-0.220324	0.00119034	0.0237824
LOC107984568	107984568	1.65391	0.00119101	0.0237836
LOC112268271	112268271	0.442202	0.00119296	0.0238018
ZNF354A	6940	0.22933	0.00119313	0.0238018
TMEM86A	144110	0.704554	0.0011994	0.0239145
PSMD10	5716	-0.187208	0.00120171	0.0239377
RP9	6100	-0.203106	0.00120179	0.0239377
TMEM250	90120	-0.202475	0.00120446	0.0239788
CHORDC1	26973	-0.242914	0.00120681	0.0240134
KLHL20	27252	-0.190486	0.00121691	0.024202
LOC107985159	107985159	5.19566	0.00121785	0.0242083
PRMT3	10196	0.224351	0.00121847	0.0242084
KRT19P2	160313	5.19566	0.00121911	0.0242087
PTPN14	5784	-0.22682	0.00122031	0.0242202
TALDO1	6888	0.2225	0.00122393	0.0242798
PTPA	5524	-0.226104	0.00122465	0.0242817
TYRO3	7301	-0.24581	0.00122614	0.0242989
LRP5L	91355	0.349429	0.00123087	0.0243803
P3H2	55214	-0.348356	0.0012336	0.0244219
MFGE8	4240	0.226586	0.00123951	0.0245267
EXOSC2	23404	-0.186225	0.00124252	0.0245738
DCLRE1C	64421	0.189334	0.00124653	0.0246406
LOC107984261	107984261	0.678788	0.00124827	0.0246625
CCNA1	8900	0.568917	0.00124898	0.024664
BBS5	129880	0.221927	0.00125009	0.0246735
GUCD1	83606	-0.175332	0.00125421	0.0247319
MIR503HG	84848	-0.366359	0.00125431	0.0247319
LAD1	3898	-0.9725	0.00125505	0.0247339
MRPL41	64975	-0.180599	0.00125892	0.0247977
LOC105376775	105376775	0.877111	0.00126244	0.0248345
RAD18	56852	0.253589	0.0012627	0.0248345
LOC107986849	107986849	1.08699	0.00126689	0.0249044
H1-10-AS1	339942	0.664255	0.00126766	0.0249071
LOC107987249	107987249	-5.47483	0.00127244	0.0249885
TLN2	83660	-0.218704	0.0012787	0.0250988
EIF1AD	84285	-0.2013	0.00128721	0.0252531
RAD50	10111	-0.175205	0.00129506	0.0253944
RBPMS2	348093	-0.476022	0.00129692	0.0254182
XPC-AS1	107986063	0.67033	0.00130235	0.0255116
DNAAF4-CCPG1	100533483	0.275419	0.00131499	0.0257464
LINC02086	105371809	-0.555755	0.00132981	0.0260236
MIR3190	100422899	2.81598	0.00133154	0.0260444
ACADL	33	0.768071	0.00133289	0.0260578
NMNAT1	64802	-0.21383	0.00133427	0.0260668
ABL1	25	-0.253881	0.00133469	0.0260668
NBPF4	148545	-0.404493	0.0013394	0.0261457
OAF	220323	-0.198177	0.00134037	0.0261517
TFPI	7035	-0.260089	0.00134712	0.0262701
CD70	970	0.30595	0.00134918	0.0262971
[truncated: 376 more rows]
