# Supplementary material for: Opposing Functions of Maspin Are Regulated by Its Subcellular Localization in Lung Squamous Cell Carcinoma Cells
Source: Cancers (Basel). 2024 Aug 29;16(17):3009. doi: 10.3390/cancers16173009 (PMC11394258; doi:10.3390/cancers16173009)
Supplement: Supplementary file 1 [file cancers-16-03009-s001.zip › Table S5.xlsx]

## Sheet: Table S5
Supplementary Table S5. List of KEGG pathways assigned to DEGs in LK2-maspin
Term	Count	%	P-values	Fold Enrichment	FDR
Upregulated DEGs
hsa04915:Estrogen signaling pathway	8	4.96894	0.000147885	6.79503	0.0258798
hsa05205:Proteoglycans in cancer	7	4.34783	0.00733048	4.00244	0.574869
hsa04218:Cellular senescence	6	3.72671	0.00985489	4.50824	0.574869
hsa04115:p53 signaling pathway	4	2.48447	0.0232892	6.4227	1
hsa05418:Fluid shear stress and atherosclerosis	5	3.10559	0.029219	4.21634	1
hsa04390:Hippo signaling pathway	5	3.10559	0.0427664	3.73294	1
hsa04912:GnRH signaling pathway	4	2.48447	0.0431901	5.04147	1
hsa05150:Staphylococcus aureus infection	4	2.48447	0.0467254	4.88393	1
Downregulated DEGs
hsa05171:Coronavirus disease - COVID-19	5	7.8125	0.0065536	6.31542	0.707788
hsa04066:HIF-1 signaling pathway	3	4.6875	0.0494759	8.0652	1
