# Supplementary material for: Opposing Functions of Maspin Are Regulated by Its Subcellular Localization in Lung Squamous Cell Carcinoma Cells
Source: Cancers (Basel). 2024 Aug 29;16(17):3009. doi: 10.3390/cancers16173009 (PMC11394258; doi:10.3390/cancers16173009)
Supplement: Supplementary file 1 [file cancers-16-03009-s001.zip › Table S6.xlsx]

## Sheet: Table S6
Supplementary Table S6. List of KEGG pathways assigned to DEGs in LC-AI-maspin
Term	Count	%	P-values	Fold Enrichment	FDR
Upregulated DEGs
hsa04140:Autophagy - animal	17	1.7801	0.000135814	3.03453	0.041695
hsa04137:Mitophagy - animal	10	1.04712	0.00202536	3.49565	0.242772
hsa03010:Ribosome	16	1.67539	0.00237236	2.4259	0.242772
hsa04115:p53 signaling pathway	9	0.942408	0.00794458	3.10299	0.609747
hsa05202:Transcriptional misregulation in cancer	15	1.57068	0.0209343	1.95612	1
hsa04010:MAPK signaling pathway	20	2.09424	0.0238126	1.71216	1
hsa04211:Longevity regulating pathway	9	0.942408	0.0242992	2.54515	1
hsa04136:Autophagy - other	5	0.52356	0.0362678	3.93261	1
hsa04210:Apoptosis	11	1.15183	0.0432396	2.0357	1
Downregulated DEGs
hsa05200:Pathways in cancer	69	4.9676	1.89875e-06	1.7889	0.000543041
hsa04510:Focal adhesion	32	2.30382	4.554e-05	2.19173	0.00651222
hsa04015:Rap1 signaling pathway	31	2.23182	0.000246645	2.03224	0.0235135
hsa04540:Gap junction	17	1.2239	0.000509381	2.65949	0.0308194
hsa04928:Parathyroid hormone synthesis, secretion and action	19	1.36789	0.000552888	2.46763	0.0308194
hsa05170:Human immunodeficiency virus 1 infection	30	2.15983	0.000646562	1.94813	0.0308194
hsa05205:Proteoglycans in cancer	29	2.08783	0.000816367	1.9475	0.0333544
hsa05132:Salmonella infection	33	2.37581	0.00103325	1.82451	0.0347096
hsa04530:Tight junction	25	1.79986	0.00109226	2.03651	0.0347096
hsa04666:Fc gamma R-mediated phagocytosis	17	1.2239	0.0015179	2.41273	0.043412
hsa05131:Shigellosis	32	2.30382	0.00180846	1.78355	0.04702
hsa05110:Vibrio cholerae infection	11	0.791937	0.00270861	3.02869	0.0645552
hsa04270:Vascular smooth muscle contraction	20	1.43988	0.00354214	2.05474	0.077927
hsa04392:Hippo signaling pathway - multiple species	8	0.575954	0.00388938	3.79773	0.0794545
hsa05130:Pathogenic Escherichia coli infection	26	1.87185	0.00417876	1.81694	0.079675
hsa04520:Adherens junction	13	0.935925	0.00464638	2.52068	0.0812096
hsa04926:Relaxin signaling pathway	19	1.36789	0.00530267	2.02767	0.0812096
hsa04371:Apelin signaling pathway	20	1.43988	0.0053245	1.98083	0.0812096
hsa04151:PI3K-Akt signaling pathway	40	2.87977	0.00539504	1.55557	0.0812096
hsa04114:Oocyte meiosis	19	1.36789	0.00623355	1.99671	0.0883535
hsa04014:Ras signaling pathway	29	2.08783	0.0064981	1.69168	0.0883535
hsa04912:GnRH signaling pathway	15	1.07991	0.00679642	2.22045	0.0883535
hsa04144:Endocytosis	30	2.15983	0.0081663	1.64543	0.101546
hsa05135:Yersinia infection	19	1.36789	0.00984969	1.90926	0.117376
hsa04072:Phospholipase D signaling pathway	20	1.43988	0.0103562	1.86038	0.117921
hsa05231:Choline metabolism in cancer	15	1.07991	0.0107201	2.10716	0.117921
hsa04071:Sphingolipid signaling pathway	17	1.2239	0.0117328	1.96668	0.121041
hsa05163:Human cytomegalovirus infection	27	1.94384	0.0118502	1.65201	0.121041
hsa04933:AGE-RAGE signaling pathway in diabetic complications	15	1.07991	0.0127131	2.06502	0.125377
hsa05146:Amoebiasis	15	1.07991	0.0149821	2.02453	0.142829
hsa04150:mTOR signaling pathway	20	1.43988	0.0175143	1.76497	0.161583
hsa04210:Apoptosis	18	1.2959	0.0188925	1.82207	0.168852
hsa04910:Insulin signaling pathway	18	1.2959	0.0201736	1.80877	0.172836
hsa05210:Colorectal cancer	13	0.935925	0.0206875	2.08102	0.172836
hsa04720:Long-term potentiation	11	0.791937	0.0216649	2.26022	0.172836
hsa05100:Bacterial invasion of epithelial cells	12	0.863931	0.0222846	2.14547	0.172836
hsa04070:Phosphatidylinositol signaling system	14	1.00792	0.0223599	1.98696	0.172836
hsa01522:Endocrine resistance	14	1.00792	0.0241401	1.96668	0.180259
hsa04810:Regulation of actin cytoskeleton	26	1.87185	0.0255338	1.56304	0.180259
hsa00510:N-Glycan biosynthesis	9	0.647948	0.0261298	2.47802	0.180259
hsa05219:Bladder cancer	8	0.575954	0.0263976	2.6862	0.180259
hsa01521:EGFR tyrosine kinase inhibitor resistance	12	0.863931	0.0264716	2.09116	0.180259
hsa04730:Long-term depression	10	0.719942	0.0277734	2.29446	0.181576
hsa01100:Metabolic pathways	131	9.43125	0.0282541	1.17031	0.181576
hsa05120:Epithelial cell signaling in Helicobacter pylori infection	11	0.791937	0.0285697	2.16335	0.181576
hsa04916:Melanogenesis	14	1.00792	0.0301096	1.90827	0.187203
hsa04010:MAPK signaling pathway	31	2.23182	0.0351029	1.4516	0.212818
hsa00600:Sphingolipid metabolism	9	0.647948	0.0357177	2.33775	0.212818
hsa01524:Platinum drug resistance	11	0.791937	0.0369097	2.07445	0.215432
hsa04310:Wnt signaling pathway	20	1.43988	0.038636	1.61962	0.220998
hsa04929:GnRH secretion	10	0.719942	0.040126	2.15106	0.222439
hsa04110:Cell cycle	16	1.15191	0.0410057	1.7344	0.222439
hsa04915:Estrogen signaling pathway	17	1.2239	0.0412212	1.69591	0.222439
hsa00760:Nicotinate and nicotinamide metabolism	7	0.50396	0.0428279	2.67687	0.226829
hsa04971:Gastric acid secretion	11	0.791937	0.0468016	1.99256	0.239022
hsa05212:Pancreatic cancer	11	0.791937	0.0468016	1.99256	0.239022
hsa04722:Neurotrophin signaling pathway	15	1.07991	0.0485962	1.73531	0.243834
